# Supplementary material for: Development of machine learning models for the prediction of the skin sensitization potential of cosmetic compounds
Source: PeerJ. 2024 Dec 13;12:e18672. doi: 10.7717/peerj.18672 (PMC11648681; doi:10.7717/peerj.18672)
Supplement: Supplemental Information 4 [file peerj-12-18672-s004.csv]

	TBHQ1	TBHQ2	dDNCB1	dDNCB2	DNCB1	DNCB2	dPhenyle1	dPhenyle2	Phenyle1	Phenyle2	dresorcinol1	dresorcinol2	resorcinol1	resorcinol2	dMercap1	dMercap2	Mercap1	Mercap2	dTHBQ1	dTHBQ2	dDipheny1	dDipheny2	Dipheny1	Dipheny2	dEugenol1	dEugenol2	Eugenol1	Eugenol2	Phenylac1	Phenylac2	dIsoeugenol1	dIsoeugenol2	Isoeugenol1	Isoeugenol2	bromoml1	bromoml2	SDS1	SDS2	Squalane1	Squalane2	IPA3	IPA4	DMSO1	DMSO2	DNCB3	DNCB4	DNCB5	Blank1	Blank2
ENSG00000279928	0	0	0	1	0	0	0	8	0	2	0	2	1	0	0	1	0	0	1	0	1	1	0	5	2	0	0	0	0	0	0	2	0	0	0	2	1	2	1	0	1	0	1	1	0	1	0	2	4
ENSG00000228037	7	0	5	8	32	2	4	3	5	4	0	4	3	1	12	19	19	31	0	1	22	10	4	13	4	17	4	12	4	8	1	10	15	12	6	7	4	9	12	11	37	5	9	2	7	19	7	13	6
ENSG00000142611	0	23	0	0	1	0	1	0	1	0	0	0	1	2	0	2	0	0	0	1	0	0	0	0	0	0	0	0	0	0	0	0	0	0	0	0	0	0	1	0	0	0	0	1	1	1	2	2	0
ENSG00000284616	0	0	0	0	0	0	0	0	0	0	0	0	0	0	0	0	0	1	0	0	0	0	0	0	0	0	0	0	0	0	0	0	0	0	0	0	0	0	0	0	0	0	0	0	0	0	0	0	0
ENSG00000157911	109	81	158	145	131	162	201	171	116	77	186	142	158	104	78	62	43	91	146	112	174	190	137	205	206	158	160	202	223	214	80	119	198	122	192	143	162	137	171	160	104	145	139	126	122	163	161	140	105
ENSG00000269896	51	1	94	76	48	60	139	98	79	82	194	193	193	151	22	14	17	20	23	15	89	75	71	72	94	36	60	51	120	107	45	104	86	60	52	60	71	75	81	91	45	21	27	54	74	119	61	59	61
ENSG00000228463	48	8	55	29	37	14	48	74	40	37	71	46	57	107	76	41	35	46	25	13	26	29	33	29	30	26	32	55	33	30	15	41	30	39	74	57	17	16	11	14	90	38	20	25	15	44	37	47	33
ENSG00000260972	0	0	0	0	0	0	0	0	0	0	0	0	0	0	0	0	0	0	0	0	0	0	0	0	0	0	0	0	0	0	0	0	0	0	0	0	0	0	0	0	0	0	0	0	0	0	0	0	0
ENSG00000224340	0	0	2	0	1	0	0	0	0	1	0	2	0	0	0	1	0	0	0	0	0	0	0	0	0	0	0	0	1	0	0	0	0	0	0	0	0	3	0	0	0	0	1	1	0	0	2	1	0
ENSG00000226374	0	0	0	0	0	0	0	0	0	0	0	0	0	0	0	0	0	0	2	0	0	0	0	0	0	0	0	0	3	0	0	0	0	0	0	0	0	1	0	0	0	0	0	0	0	0	0	0	0
ENSG00000229280	1	1	0	0	0	1	0	0	0	0	0	0	0	0	0	0	0	0	0	0	0	1	0	0	0	0	0	0	2	0	0	0	1	1	0	0	0	0	0	0	0	0	0	2	0	0	0	0	0
ENSG00000142655	1026	152	693	653	785	885	786	789	781	767	867	602	891	592	895	1235	497	1529	828	877	845	791	624	939	776	872	768	689	951	868	838	947	926	854	900	710	912	826	846	728	1357	1159	779	773	1060	1308	982	1334	936
ENSG00000232596	0	10	0	0	0	0	0	0	0	0	0	0	0	0	0	0	0	0	0	0	0	0	0	0	0	0	0	0	0	0	0	0	0	0	0	0	0	0	0	0	0	0	0	0	0	0	0	0	0
ENSG00000235054	2	0	0	0	0	0	0	0	0	0	0	0	1	0	0	0	0	0	0	0	0	1	0	0	0	0	0	0	0	0	0	0	0	0	0	0	0	0	0	0	0	0	0	0	0	0	0	0	0
ENSG00000231510	0	0	0	0	0	0	0	0	0	0	0	0	0	0	0	0	0	0	0	0	0	0	0	0	0	0	0	0	0	0	0	0	0	0	0	0	0	0	0	0	0	0	0	0	0	0	0	0	0
ENSG00000149527	7	26	8	3	3	3	12	1	0	5	5	1	1	0	0	0	3	3	5	7	12	1	1	1	0	8	2	1	4	0	0	5	3	0	7	5	0	0	1	3	15	5	4	6	0	9	4	2	0
ENSG00000284739	0	0	0	0	0	0	0	0	0	0	0	0	0	0	0	0	0	0	0	0	0	0	0	0	0	1	0	0	2	0	0	0	0	0	0	0	0	0	0	0	0	0	0	0	0	0	0	0	0
ENSG00000171621	1378	442	150	124	177	158	290	288	200	168	366	288	313	247	560	683	298	766	1943	2171	159	157	126	217	186	183	221	187	184	171	154	191	219	181	204	144	130	129	137	153	450	256	211	152	327	438	342	163	114
ENSG00000272235	0	0	0	0	0	0	0	0	0	0	0	0	0	0	0	0	0	0	0	0	0	0	0	0	0	0	0	0	0	0	0	0	0	0	0	0	0	0	0	0	0	0	0	0	0	0	0	0	0
ENSG00000284694	0	16	0	0	0	0	0	0	0	0	0	0	0	0	0	0	0	0	0	0	0	0	0	0	0	0	0	0	0	0	0	0	0	0	0	0	0	0	0	0	0	0	0	0	0	0	0	0	0
ENSG00000224387	7	0	0	0	1	0	0	0	0	0	0	0	0	0	0	0	0	0	0	2	0	0	0	0	0	0	0	0	0	0	0	1	0	1	0	0	0	0	4	0	0	0	0	0	0	0	0	0	0
ENSG00000142583	270	98	3153	3461	4862	4668	2319	1983	3175	2205	3719	3070	5004	4387	756	688	315	365	54	52	7419	8939	5973	8349	3264	1991	2110	2263	2797	2627	2084	3118	2778	2075	2427	1950	4902	4380	7953	7311	1140	2374	2234	2889	2602	921	756	2355	3939
ENSG00000284674	0	22	0	0	0	0	0	0	1	0	0	0	0	0	0	0	0	0	0	0	0	0	0	0	0	0	0	0	0	0	0	0	0	0	0	0	0	0	0	0	0	0	0	0	0	0	0	0	0
ENSG00000224338	0	0	0	0	0	0	0	0	0	0	0	0	0	0	0	0	0	0	0	0	0	0	0	0	0	0	0	0	0	0	0	0	0	0	0	0	0	0	0	0	0	0	0	0	0	0	0	0	0
ENSG00000287727	0	0	17	4	9	5	9	4	6	11	2	10	1	11	12	54	9	31	6	0	19	10	1	10	5	3	9	14	4	9	0	17	10	6	3	4	6	13	9	15	7	3	28	1	13	17	8	12	7
ENSG00000286448	0	0	0	0	1	0	0	0	0	0	0	0	0	0	0	0	0	0	0	0	0	0	0	0	0	0	0	0	0	0	0	0	0	0	0	0	0	0	0	0	0	0	0	0	0	0	0	0	0
ENSG00000284703	0	13	0	0	0	0	0	0	0	0	0	0	0	0	0	0	0	0	0	0	0	0	0	0	0	0	0	1	0	0	0	0	1	0	0	0	0	1	0	0	0	0	0	1	0	0	0	0	0
ENSG00000226457	0	0	3	2	0	0	5	3	3	4	5	3	2	0	1	0	3	1	0	1	7	4	4	2	0	2	4	0	0	1	0	4	5	2	1	6	0	2	0	0	1	0	0	1	6	0	0	0	0
ENSG00000173614	177	61	260	296	412	373	279	279	281	259	367	296	345	316	243	291	192	249	276	247	364	346	328	358	275	334	328	244	289	274	283	389	373	380	274	298	213	242	344	281	265	326	266	304	425	462	325	221	231
ENSG00000215720	0	0	1	0	0	1	0	1	0	1	0	0	0	0	0	1	0	0	0	4	0	0	1	0	0	0	0	0	0	0	0	0	3	0	1	0	0	0	0	0	0	0	0	0	0	2	1	0	0
ENSG00000241326	0	0	0	0	0	0	0	0	0	0	0	0	0	0	0	0	0	0	0	0	0	0	0	0	0	0	0	0	0	0	0	0	0	0	0	0	0	0	0	0	0	0	0	0	0	0	0	0	0
ENSG00000233623	2	0	5	3	1	1	2	0	1	5	0	1	0	3	4	3	2	1	1	0	7	11	2	2	9	0	3	0	1	0	0	2	1	2	3	3	3	2	1	1	5	1	1	5	1	13	1	2	5
ENSG00000162592	178	42	433	426	485	328	1068	966	895	1051	585	600	336	260	684	336	236	319	92	81	926	958	656	628	743	303	330	293	564	523	418	596	592	307	329	273	579	662	639	632	352	302	299	481	328	413	257	739	1128
ENSG00000204624	0	30	2	2	0	2	0	0	0	2	8	4	4	3	1	0	0	0	3	2	2	0	3	6	15	6	0	1	4	4	1	0	0	0	0	1	0	0	1	5	0	0	1	1	3	2	2	1	0
ENSG00000142606	0	2	1	6	1	3	4	3	8	11	1	0	9	4	4	3	3	1	2	0	2	6	3	7	9	7	5	5	2	8	6	4	13	2	6	5	6	8	5	3	24	12	2	3	3	0	0	2	8
ENSG00000225931	5	18	13	13	18	23	20	4	9	9	1	3	32	13	26	36	26	35	1	0	30	20	12	14	24	9	15	6	10	14	1	14	11	3	14	8	9	15	11	18	29	2	31	11	10	26	7	14	8
ENSG00000171729	1607	199	410	367	1092	1148	393	380	562	400	568	447	467	410	279	352	161	426	1352	1460	368	461	334	531	384	373	394	362	361	364	321	381	400	286	509	548	436	369	426	528	723	379	380	347	1268	1561	1148	719	454
ENSG00000279457	6094	961	2856	3076	3358	3159	3370	3145	3185	2798	2783	2407	2551	2206	3592	2422	1887	2651	3743	4416	3013	3501	2195	2649	3383	2328	2269	2550	3499	3329	3563	3308	3590	2522	3792	3614	3166	3463	4251	3830	7286	3385	3450	2798	4305	6167	4320	5354	4328
ENSG00000229393	1	0	2	0	0	6	0	0	1	1	0	0	0	0	0	0	0	0	0	0	0	0	0	0	1	0	0	0	5	0	0	0	0	0	1	0	0	0	0	1	0	0	0	0	0	3	0	0	0
ENSG00000037637	1302	274	897	891	1588	1259	1332	1087	1186	1286	953	759	907	815	1217	1052	825	1154	1209	1241	976	978	778	1015	918	958	796	880	975	912	703	1040	1175	932	909	872	951	917	1114	1012	1354	912	800	875	1362	1801	1337	939	860
ENSG00000287586	2	20	123	93	16	4	86	92	27	73	462	248	727	687	0	5	39	4	0	0	299	364	179	235	130	120	114	132	136	121	125	157	193	137	204	141	192	168	280	215	118	109	63	169	8	0	0	38	56
ENSG00000159423	318	30	541	492	601	586	560	502	544	520	571	516	884	637	47	85	77	90	243	271	610	704	628	713	522	471	505	546	718	603	541	537	718	584	342	384	433	475	532	481	358	459	324	445	374	334	243	454	469
ENSG00000227169	0	0	0	0	0	0	0	0	0	0	0	0	0	0	0	0	0	0	0	0	0	0	0	0	0	0	0	0	0	0	0	0	0	0	0	0	0	0	0	0	0	0	0	0	0	0	0	0	0
ENSG00000283356	0	0	0	0	0	0	0	0	0	0	0	0	0	0	0	0	0	0	0	0	0	0	0	0	0	0	0	0	0	0	0	0	0	0	0	0	0	0	0	0	0	0	0	0	0	0	0	0	0
ENSG00000157916	3325	960	2712	2664	4370	3305	3877	3422	3482	2770	3165	3159	2277	1899	1683	1567	1205	1502	2738	2749	2862	3088	2388	2795	3037	2198	1974	2390	2964	2815	2335	2822	2807	2108	2799	2443	2484	2489	3307	2758	2325	1791	1675	2050	4476	4658	3488	2735	3287
ENSG00000157881	588	108	589	594	852	765	873	699	729	641	579	590	514	441	1119	874	806	825	453	522	664	727	556	690	762	630	724	586	764	698	681	722	936	673	604	531	583	618	719	553	782	851	830	697	675	842	588	690	721
ENSG00000238290	0	8	0	0	1	0	0	0	3	0	0	0	0	2	0	1	0	0	0	0	1	0	0	1	0	0	0	0	0	0	3	5	0	0	0	0	0	0	0	0	0	0	0	0	3	5	0	0	0
ENSG00000225387	0	0	0	0	0	0	0	0	0	0	0	0	0	0	0	0	0	0	0	0	0	0	0	0	0	0	0	0	0	0	0	0	0	0	0	0	0	0	0	0	0	0	0	0	0	0	0	0	0
ENSG00000048707	1098	145	859	736	1164	916	556	486	675	497	718	563	876	699	699	829	551	648	732	491	918	1016	816	979	713	595	777	624	733	735	394	722	910	637	624	656	764	730	769	692	672	585	878	835	1109	1565	1105	890	1086
ENSG00000225196	0	1	0	0	0	0	0	0	0	0	0	0	0	0	0	0	0	5	0	0	0	0	0	0	0	0	0	0	0	0	0	0	0	0	0	0	0	0	1	0	0	0	0	0	0	0	0	2	0
ENSG00000162444	5	1	1	0	6	5	1	1	5	3	22	5	8	6	16	2	8	12	2	5	2	7	3	7	6	5	14	2	4	9	27	13	17	14	4	6	1	3	3	5	11	4	4	8	6	9	0	12	5
ENSG00000279625	0	0	0	0	0	0	0	0	0	0	0	0	0	0	0	0	0	0	0	0	0	0	0	0	0	0	0	0	0	0	0	0	0	0	0	0	0	0	0	0	0	0	0	0	0	0	0	0	0
ENSG00000180758	135	46	169	182	257	188	135	178	161	116	328	314	490	367	131	204	218	270	164	123	219	254	162	220	163	206	207	135	205	154	167	218	191	136	211	187	148	209	235	175	262	176	201	193	420	611	381	201	146
ENSG00000184677	2371	152	1981	1847	3237	1984	1816	1411	2246	1729	1196	1221	1505	1257	1172	1509	902	1347	1578	1227	2044	2548	1489	1582	1967	1282	1302	1386	1657	1508	860	2006	2082	1227	2217	2019	1978	1931	2450	1890	2259	1100	1602	1488	3405	3620	2837	2591	3052
ENSG00000288398	93	19	86	93	70	63	142	106	130	85	165	138	202	227	25	34	22	40	92	32	95	109	64	141	136	98	93	118	145	123	103	111	136	81	157	142	100	156	105	99	101	124	89	112	61	99	68	139	74
ENSG00000224621	4	0	0	0	5	0	10	0	0	1	0	0	1	0	0	0	2	0	2	0	0	0	0	1	0	0	0	0	0	0	0	0	0	0	1	3	0	1	0	1	0	0	0	0	0	3	0	1	2
ENSG00000285833	0	0	0	0	0	0	0	0	0	0	0	0	0	0	0	0	0	0	0	0	0	0	0	0	0	0	0	0	0	0	0	0	0	0	0	0	0	0	0	0	0	0	0	0	0	0	0	0	0
ENSG00000131697	521	114	978	1117	843	656	1725	1093	1114	1255	1063	1018	961	847	290	391	173	354	404	274	1120	1539	1109	1173	1390	1043	981	1125	1416	1316	781	1086	1358	823	1106	960	1082	1052	1384	1017	658	642	810	983	755	943	676	1091	1086
ENSG00000284692	0	6	0	0	0	0	0	0	0	0	0	0	0	0	0	0	0	0	0	0	0	0	0	0	0	0	0	0	0	0	0	0	0	0	0	0	0	0	0	0	0	0	0	0	0	0	0	0	0
ENSG00000284745	5	0	0	0	0	2	0	0	0	0	0	0	0	0	0	0	0	0	0	0	0	0	0	0	1	0	0	0	0	0	0	0	0	0	0	0	0	0	0	0	0	0	0	0	0	0	0	0	0
ENSG00000280222	0	25	0	0	0	0	0	0	0	0	0	0	0	0	0	0	0	0	0	0	0	0	0	0	0	0	0	0	0	0	0	0	0	0	0	0	0	0	0	0	0	0	1	0	0	0	0	0	0
ENSG00000285945	0	6	0	0	0	0	0	0	0	0	0	0	0	0	0	0	0	0	0	0	0	0	0	0	0	0	0	0	0	0	0	0	0	0	0	0	0	0	0	0	0	0	0	0	0	1	0	0	0
ENSG00000197921	0	2	0	0	0	0	0	1	0	2	2	0	0	0	0	2	0	0	0	0	0	0	0	0	0	0	0	0	0	0	1	4	0	0	0	1	7	0	0	4	0	0	2	0	0	0	0	1	0
ENSG00000233755	0	12	2	0	93	67	0	0	9	0	0	1	1	0	2	0	0	0	1	0	0	0	0	0	0	0	0	0	0	0	2	0	0	0	0	0	0	0	0	3	0	0	0	1	4	0	3	0	2
ENSG00000233929	43	0	3	2	9	5	4	2	20	6	1	5	1	1	47	12	36	19	4	20	5	4	0	3	7	2	4	0	0	0	0	6	2	0	3	6	3	3	6	8	7	0	3	7	8	19	6	3	1
ENSG00000234166	0	0	0	0	0	0	0	0	0	0	0	0	0	0	0	0	0	0	0	0	0	0	0	0	0	0	0	0	0	0	0	0	0	0	0	0	0	0	0	0	0	0	0	0	0	0	0	0	0
ENSG00000235282	0	0	0	0	0	0	0	0	0	0	0	1	0	0	0	0	0	0	0	0	0	0	0	0	0	0	0	1	0	0	0	0	0	1	0	0	1	0	0	0	0	0	0	0	0	0	0	0	0
ENSG00000055070	1856	449	2130	1805	2727	2626	2586	2399	2055	2003	3113	2567	2595	1987	1845	1742	1204	2330	2041	1867	2434	2512	1737	2834	2410	2646	2540	2531	2309	2280	2340	2376	2525	2448	2317	2261	2311	1891	2406	2137	2914	2920	2205	2268	2583	2802	1919	1829	1363
ENSG00000175087	27	60	58	70	107	107	105	84	93	62	79	88	115	158	41	75	23	117	20	18	123	152	103	170	111	128	142	116	111	77	101	134	131	129	151	139	106	103	97	71	90	116	106	125	101	120	123	165	144
ENSG00000230035	0	0	0	0	0	0	0	0	0	0	0	0	0	0	0	0	0	0	0	0	0	0	0	0	0	0	0	0	0	0	0	0	0	0	0	0	0	0	0	0	0	0	0	0	0	0	0	0	0
ENSG00000225643	25	0	2	8	8	1	2	0	3	5	0	1	5	9	2	11	4	12	5	15	1	9	2	3	6	0	18	8	2	3	5	0	2	4	9	8	2	3	8	4	15	3	4	1	12	7	7	5	2
ENSG00000284666	0	0	0	0	0	0	0	0	0	0	0	0	0	0	0	0	0	0	0	0	0	0	0	0	0	0	0	0	0	0	0	0	0	0	0	0	0	0	0	0	0	0	0	0	0	0	0	0	0
ENSG00000228943	0	0	0	0	0	2	1	3	0	0	0	0	0	0	0	0	0	0	0	0	3	2	0	0	0	0	0	0	0	0	0	0	0	0	0	0	0	0	0	0	0	0	0	0	0	0	0	0	0
ENSG00000234397	0	15	0	0	1	2	0	3	0	1	0	0	0	0	0	0	0	2	1	1	1	2	2	0	0	0	1	1	0	0	1	2	2	0	0	0	1	2	0	2	0	2	2	2	0	0	3	0	0
ENSG00000284309	2	0	0	0	0	0	0	0	0	0	2	0	0	0	2	0	0	0	0	0	0	0	0	0	0	0	0	3	0	0	0	0	2	0	0	0	0	0	0	0	0	0	0	0	0	2	0	0	1
ENSG00000162511	6781	2346	13616	11987	21304	23411	8352	9059	10510	6619	13570	9655	10981	8899	5733	4432	3325	6025	7951	9191	9311	10593	8508	13075	7206	7693	7217	8417	9669	9227	7385	6780	8028	7056	8458	7000	8436	7130	8797	8395	7141	10159	6073	7540	24566	26475	19932	16724	13070
ENSG00000158014	2	49	0	1	0	0	0	2	0	0	5	0	1	2	2032	381	872	345	1	2	0	0	1	0	1	9	1	5	0	0	0	3	3	0	1	4	4	2	2	0	25	0	1	1	2	30	52	38	2
ENSG00000204138	659	438	609	453	704	524	572	512	610	484	556	512	377	431	359	801	289	841	635	529	711	786	617	673	569	521	641	442	526	547	433	752	685	596	500	491	523	678	720	602	361	470	481	611	884	852	670	624	694
ENSG00000233419	0	0	0	1	0	0	0	0	0	0	0	2	0	0	0	0	0	0	0	0	0	0	0	1	0	0	0	0	0	0	0	0	0	0	1	0	0	0	0	0	0	0	0	0	0	1	0	0	0
ENSG00000235263	0	0	0	0	0	0	4	1	2	0	0	0	1	0	0	0	0	0	0	0	0	0	0	0	0	2	0	0	1	4	0	1	0	0	0	0	0	1	0	0	2	0	0	0	1	1	0	0	0
ENSG00000228176	0	0	0	0	0	0	0	0	0	0	0	0	0	0	0	0	0	0	0	0	0	0	0	0	0	0	0	0	0	0	0	0	0	0	0	0	0	0	0	0	0	0	0	0	0	0	0	0	0
ENSG00000231251	0	0	0	0	0	0	0	0	0	0	0	0	0	0	0	0	0	0	0	0	0	0	0	0	0	0	0	0	0	0	0	0	0	0	0	0	0	0	0	0	0	0	0	0	0	0	0	0	0
ENSG00000142675	35	53	11	32	21	28	29	13	29	10	7	10	25	31	25	9	20	5	26	24	4	17	10	10	12	10	2	10	11	15	5	9	4	6	32	31	19	22	16	23	38	10	7	8	23	31	24	15	19
ENSG00000197245	3	5	0	3	5	0	1	5	2	1	2	4	1	0	0	0	1	1	0	6	2	1	1	3	7	1	2	0	1	1	5	6	1	1	6	3	0	4	2	1	4	1	1	1	1	5	4	2	2
ENSG00000130772	549	181	321	287	327	341	395	407	378	342	513	392	467	369	274	149	170	283	410	556	375	439	364	540	315	333	380	302	382	342	569	370	456	443	457	354	413	344	384	408	427	515	313	337	373	524	374	344	316
ENSG00000215899	0	6	0	5	8	2	1	1	2	2	3	2	4	1	13	9	2	11	0	0	4	7	7	8	1	7	9	4	2	4	2	4	4	2	5	4	8	2	8	4	6	8	5	8	4	1	3	3	6
ENSG00000271398	0	0	0	2	0	0	0	0	0	0	0	0	2	0	1	0	1	0	0	0	1	3	0	4	1	0	0	0	0	0	0	0	0	0	0	0	0	0	2	4	1	0	9	0	0	1	2	0	0
ENSG00000225011	0	0	0	0	0	0	0	0	0	0	0	0	0	0	0	0	0	0	0	0	0	0	0	0	0	0	0	0	0	0	0	0	0	0	0	0	0	0	0	0	0	0	0	0	0	0	0	0	0
ENSG00000235069	0	0	0	0	0	0	0	0	0	0	0	0	0	0	0	0	0	0	0	0	0	0	0	0	0	0	0	0	0	0	0	0	0	0	0	0	0	0	0	0	0	0	0	0	0	0	0	0	0
ENSG00000284676	0	0	0	0	0	0	0	0	0	0	0	0	0	0	0	0	0	0	0	0	0	0	0	0	0	0	0	0	0	0	0	0	0	0	0	0	1	0	0	0	0	0	2	0	0	0	0	0	0
ENSG00000237058	0	0	0	2	0	0	7	4	0	18	11	0	3	0	0	0	0	0	10	3	3	3	0	2	10	0	0	7	0	1	1	5	0	0	4	0	0	1	0	0	2	0	3	2	2	4	8	3	8
ENSG00000233399	0	0	0	0	0	0	0	0	0	0	0	0	0	0	0	0	0	0	0	0	0	0	0	0	0	0	0	0	0	0	0	0	0	0	0	0	0	0	0	0	0	0	0	0	0	0	0	0	0
ENSG00000090020	1780	204	804	787	1256	1268	1470	1151	1220	1420	938	710	914	617	440	583	319	551	2054	1783	599	787	617	755	739	597	544	612	781	762	473	717	739	525	730	610	748	610	771	554	1095	506	554	649	1716	3241	2349	1196	794
ENSG00000157978	366	151	597	475	1016	857	929	933	701	580	812	719	563	532	284	159	164	176	313	254	533	639	387	515	609	407	471	404	535	459	506	570	717	486	380	380	528	440	528	467	396	441	387	407	681	818	540	452	340
ENSG00000130770	516	342	708	729	908	785	911	879	888	763	800	765	812	736	922	535	484	410	415	431	820	753	611	895	797	761	707	563	761	797	1364	900	989	838	863	804	821	811	995	1009	1121	1061	680	700	1106	850	784	792	753
ENSG00000229044	0	0	4	2	5	0	3	1	2	0	4	0	0	0	1	0	0	0	0	5	0	0	3	0	1	3	0	0	4	0	5	0	3	0	2	4	6	0	0	2	0	2	1	0	7	6	2	0	3
ENSG00000162512	2713	197	1352	1180	2418	2351	1081	991	1168	791	1738	1332	2244	1643	727	1001	664	835	2532	1859	866	1233	723	1099	909	985	890	822	872	889	639	813	1060	722	1064	974	770	762	793	852	1871	615	743	830	2053	3207	2199	809	488
ENSG00000158006	181	56	451	368	519	399	340	256	285	234	373	302	446	479	84	61	68	90	190	149	415	422	295	401	203	187	266	186	379	303	231	274	267	192	230	233	285	318	430	364	276	215	214	264	444	444	310	289	322
ENSG00000214812	0	0	6	5	0	1	2	3	0	0	1	4	1	0	0	0	0	1	0	0	2	0	0	2	0	0	0	0	3	0	0	0	0	0	2	0	0	1	0	0	0	0	0	0	0	2	0	0	2
ENSG00000126698	2251	1069	2091	2144	2879	2343	2455	2559	2148	1896	2946	2238	1983	1534	2670	2475	1754	2950	2733	3003	2384	2647	2347	2927	2467	2450	2449	2360	2915	2638	2734	2549	2894	2845	2201	2025	2210	2062	2469	2209	2111	2608	1805	2002	2748	2575	1949	1721	1735
ENSG00000229447	1	0	20	21	31	23	51	18	37	25	15	33	25	19	48	64	45	33	20	9	18	10	35	8	32	14	26	17	26	33	15	37	47	12	32	39	9	23	35	20	11	16	46	39	11	30	33	25	27
ENSG00000229607	0	0	0	0	0	0	0	0	0	0	0	0	0	0	0	0	0	0	0	0	0	0	0	0	0	0	0	0	0	0	0	0	0	0	0	0	0	0	0	0	0	0	0	0	0	0	0	0	0
ENSG00000130766	7919	1879	596	528	670	564	995	909	735	997	1006	792	928	765	1550	1278	983	1422	12924	16828	302	459	285	464	850	782	614	964	706	685	551	532	686	553	864	1107	441	451	442	384	2270	564	726	516	668	3423	2366	1385	282
ENSG00000168528	386	570	760	695	1303	1684	843	924	964	813	1684	1251	1507	1020	5148	1533	3378	1962	517	700	686	639	680	1022	859	921	893	617	653	683	1005	822	1158	861	1011	1036	580	577	556	585	1559	1079	882	802	1930	3178	2851	1798	962
ENSG00000196581	1	2	42	25	4	4	35	25	14	23	16	25	39	79	7	23	6	30	0	0	44	83	28	60	25	33	17	60	66	50	27	46	45	28	38	35	63	39	61	46	62	24	50	37	3	5	0	16	19
ENSG00000169403	411	25	104	83	67	53	79	69	62	81	439	345	588	461	23	28	23	7	463	263	75	72	116	146	29	32	23	47	95	84	50	29	27	19	58	54	53	40	91	117	65	17	9	39	230	220	184	124	129
ENSG00000084628	12	1	12	11	16	31	3	4	11	7	8	1	11	7	2	0	1	8	4	0	9	7	2	11	9	15	10	11	5	3	2	3	6	7	4	8	5	14	27	4	0	22	21	10	5	8	0	3	4
ENSG00000060688	673	407	1168	1170	1619	1399	1823	1850	1712	1497	1767	1546	998	755	621	496	422	585	584	603	1285	1486	1321	1565	1658	1472	1466	1572	1831	1590	1748	1437	1787	1466	1178	827	1191	1160	1676	1236	766	1326	762	1081	942	942	629	844	1010
ENSG00000171612	530	727	459	443	546	488	430	511	518	432	829	584	672	601	3040	1422	1719	1916	717	548	460	550	369	507	667	623	658	706	558	629	654	697	681	554	672	618	392	433	434	336	858	743	571	444	555	864	706	723	416
ENSG00000270927	0	0	0	0	0	0	0	0	0	0	0	0	0	0	0	0	0	0	0	0	0	0	0	0	0	0	0	0	0	0	0	0	0	0	0	0	0	0	0	0	0	0	0	0	0	0	0	0	0
ENSG00000188910	86	291	14	4	32	35	13	12	14	10	7	12	4	2	20	2	7	11	46	83	15	4	7	0	4	0	0	1	22	4	0	2	8	1	7	5	0	4	3	0	64	0	8	1	9	10	11	3	0
ENSG00000230523	1	25	0	0	0	0	0	0	0	0	0	0	0	0	0	0	0	0	0	0	0	0	0	0	0	0	0	0	0	0	0	0	0	0	0	0	0	0	0	0	0	0	0	0	0	0	0	0	0
ENSG00000158161	759	77	601	568	775	596	490	429	562	342	599	453	600	565	672	541	436	686	644	575	685	775	539	658	516	388	425	435	603	638	361	590	585	389	449	413	504	486	656	514	405	446	444	479	882	902	690	480	628
ENSG00000142684	0	0	0	0	0	0	0	0	0	0	0	0	0	0	0	0	0	0	0	0	0	0	0	0	0	0	0	0	0	0	0	0	0	0	0	0	0	0	0	0	0	0	0	0	0	0	0	0	0
ENSG00000121769	3	21	52	58	1127	1245	23	12	313	20	7	2	10	6	7	10	15	5	5	2	14	8	12	2	7	6	11	9	5	6	10	3	17	14	11	1	5	8	19	10	32	6	10	2	59	24	17	7	4
ENSG00000142627	81	192	50	56	83	101	64	32	57	76	150	110	195	130	64	83	33	120	47	43	76	76	65	77	69	70	125	107	96	92	71	52	95	64	120	96	48	42	48	47	81	96	69	73	88	153	123	266	125
ENSG00000284668	0	0	0	0	0	0	0	0	0	0	0	0	0	0	0	0	0	0	0	0	0	0	0	0	0	0	0	0	0	0	0	0	0	0	0	0	0	0	0	0	0	0	0	0	0	0	0	0	0
ENSG00000233234	0	0	0	0	0	0	0	0	0	0	0	0	0	0	0	0	0	0	0	0	0	0	0	0	0	0	0	0	0	0	0	0	0	0	0	0	0	0	0	0	0	0	0	0	0	0	0	0	0
ENSG00000142632	250	132	378	368	323	246	770	714	581	748	816	651	786	602	110	76	74	94	214	161	382	431	370	343	514	388	276	465	429	385	371	381	391	274	472	393	291	332	424	330	592	281	265	318	407	581	405	523	443
ENSG00000234593	0	0	0	0	0	0	0	0	0	0	0	2	0	0	0	0	0	0	0	0	0	0	0	0	0	0	0	0	0	0	0	0	0	0	0	0	0	0	0	1	0	0	0	0	0	0	0	0	0
ENSG00000270605	15	9	48	69	42	41	52	47	65	36	77	62	93	113	39	42	26	21	13	4	62	106	47	38	81	44	41	38	71	44	79	75	99	93	97	80	67	113	114	109	61	95	101	102	85	187	140	133	109
ENSG00000189337	28	29	64	72	32	32	45	45	36	45	147	100	155	115	21	64	19	54	16	10	121	93	88	74	49	49	96	88	89	81	29	67	62	54	87	77	59	66	71	32	54	67	64	90	44	26	12	66	67
ENSG00000235143	0	0	0	0	0	0	0	0	0	0	0	0	0	0	0	0	0	0	0	0	0	0	0	0	0	2	0	0	0	0	0	0	0	0	0	0	0	0	0	0	0	0	0	0	0	0	0	0	0
ENSG00000225478	0	0	0	0	0	0	0	0	0	0	0	0	0	0	0	0	0	0	0	0	0	0	0	0	0	0	0	0	0	0	0	0	0	0	0	0	0	0	0	0	0	0	0	0	0	0	0	0	0
ENSG00000028137	2724	387	3618	3204	5485	6988	2685	2437	3618	3076	4476	3798	3632	2989	6448	2494	3758	3322	2385	1415	3900	5106	3315	6684	1830	2077	2016	1781	1972	1703	1853	1986	2412	1734	2123	1676	2609	2424	3575	5025	1762	2185	1802	1914	9487	10110	8656	2937	2494
ENSG00000204464	1	0	1	0	2	0	3	5	1	2	0	0	1	0	14	9	3	0	7	0	0	0	4	0	0	0	0	1	0	0	1	3	1	0	0	1	0	0	1	1	2	2	4	0	1	18	3	2	3
ENSG00000233372	0	13	0	0	0	0	0	0	0	0	0	0	0	0	0	0	0	0	0	0	0	0	0	0	0	0	0	0	0	0	0	0	0	0	0	0	0	0	0	0	0	0	0	0	0	0	0	0	0
ENSG00000283259	0	0	0	0	0	0	0	0	0	0	0	0	0	0	0	0	0	0	0	0	0	0	0	0	0	0	0	0	0	0	0	0	0	2	0	0	0	0	0	0	0	0	0	0	0	0	0	0	0
ENSG00000284543	2	6	2	7	9	1	10	6	23	12	15	9	21	5	9	4	9	0	0	0	4	2	13	3	0	9	4	3	4	0	3	4	0	4	3	2	1	0	0	14	0	3	9	0	2	4	3	1	9
ENSG00000130939	1043	101	991	822	1185	916	1164	883	964	821	974	868	1174	972	958	1215	855	1415	876	685	1078	1313	1158	1276	1036	959	1152	884	1193	1114	677	1116	1223	1108	887	802	1103	955	1253	964	928	911	890	964	1106	1118	826	778	902
ENSG00000175147	105	10	27	20	91	107	30	13	57	21	14	6	12	29	20	21	4	9	96	59	33	23	30	60	24	9	11	8	25	25	5	18	21	3	12	40	23	31	24	32	46	30	46	14	170	104	79	45	12
ENSG00000127472	4	2	0	1	2	1	1	3	4	7	0	1	1	5	0	0	0	0	0	0	3	1	3	4	2	8	1	0	6	0	1	1	3	7	2	0	2	6	0	0	0	0	0	4	2	1	1	2	3
ENSG00000060656	44	28	146	132	126	85	314	237	174	211	536	469	301	239	145	73	98	80	56	34	167	150	96	175	145	144	145	160	148	135	115	116	202	133	167	129	129	161	136	133	362	191	180	190	181	506	365	274	166
ENSG00000163867	623	85	628	565	750	371	435	480	534	469	395	328	589	549	552	616	417	637	364	528	971	769	758	744	496	417	667	586	718	630	426	635	779	511	617	670	551	600	834	695	665	699	794	610	723	936	718	1044	1183
ENSG00000232768	3	0	0	0	2	0	0	2	0	2	0	1	0	0	7	0	1	2	0	0	0	0	0	0	2	3	3	5	3	4	0	3	8	0	5	0	0	3	3	0	4	0	0	0	6	4	8	4	8
ENSG00000230214	0	0	0	0	0	0	0	0	0	0	0	0	0	0	0	0	0	0	0	0	0	0	0	0	0	0	0	0	0	0	0	0	0	0	0	0	0	0	0	0	0	0	0	0	0	0	0	0	0
ENSG00000189280	6	60	0	6	11	7	1	2	3	3	5	0	4	2	4	4	0	1	13	14	2	6	0	1	0	2	3	0	8	4	0	5	2	8	2	7	0	9	0	7	7	1	8	3	2	3	6	2	0
ENSG00000134698	1182	268	1729	1495	1719	1250	1201	891	1259	959	892	948	1236	986	2758	3582	1802	2953	1070	670	2905	2967	2121	2698	1374	1390	2193	1057	1620	1374	1006	1936	2254	1415	1406	1512	1995	1994	2604	1975	1459	2111	3450	2545	2125	2914	2296	2955	3265
ENSG00000272420	22	0	23	10	11	19	12	38	30	18	8	6	24	27	2	0	2	7	16	1	32	37	14	16	23	24	15	23	37	15	41	41	48	25	18	25	24	26	47	21	31	8	9	9	22	35	24	25	48
ENSG00000132881	35	3	75	57	43	53	71	66	54	42	89	52	138	106	33	30	4	31	38	56	84	50	45	67	32	50	62	84	89	65	18	68	81	48	59	60	50	67	44	40	45	46	41	66	26	40	56	59	39
ENSG00000273274	4	27	0	0	0	0	0	0	0	0	0	0	0	0	0	0	1	3	0	1	1	0	0	0	0	0	0	0	1	2	2	0	1	1	0	2	1	0	2	0	0	0	0	0	0	0	0	2	2
ENSG00000236648	0	0	0	0	0	0	0	0	0	0	0	0	0	0	0	0	0	0	0	0	0	0	0	0	0	0	0	0	0	0	0	0	0	0	0	0	0	0	0	0	0	0	0	0	0	0	0	0	0
ENSG00000232273	7	7	2	3	3	8	11	2	11	5	0	1	1	7	25	17	24	14	11	8	1	1	3	0	5	5	2	1	5	4	0	1	6	1	1	1	4	8	1	1	0	1	0	3	9	11	8	2	4
ENSG00000009709	0	2	0	0	0	0	0	0	0	0	0	0	0	0	0	0	0	0	0	1	0	0	0	0	0	0	0	0	0	0	0	0	1	0	0	0	0	0	0	0	0	0	0	0	0	0	0	0	0
ENSG00000287396	0	0	0	0	0	0	0	0	0	0	0	0	0	0	0	0	0	0	0	0	0	0	0	0	0	0	0	0	0	0	0	0	0	0	0	0	0	0	0	0	0	0	0	0	0	0	0	0	0
ENSG00000158008	0	2	4	11	1	2	4	5	1	6	16	16	17	7	10	2	12	1	0	0	8	11	3	5	13	9	7	4	5	4	6	13	12	6	16	17	7	10	9	11	9	10	3	11	6	1	2	9	6
ENSG00000130940	49	45	81	56	92	93	96	86	62	92	107	100	103	57	205	125	66	104	30	37	52	72	36	64	75	86	71	57	67	51	15	65	84	43	43	50	54	47	62	32	45	85	93	69	109	81	56	100	41
ENSG00000163879	0	14	0	0	0	0	3	0	6	0	0	1	0	0	1	0	0	0	0	0	2	5	2	0	0	0	4	2	1	1	0	3	2	0	0	0	1	1	2	0	10	2	0	0	0	0	0	1	1
ENSG00000227527	10	0	4	7	21	14	9	2	12	11	11	3	17	27	0	1	1	0	3	0	9	12	3	8	10	2	9	7	13	6	9	5	12	12	18	5	8	17	13	25	24	9	6	15	18	15	21	16	3
ENSG00000116954	1271	333	307	262	395	433	394	455	395	360	472	314	458	433	1238	962	756	1104	1517	1521	378	386	339	349	359	359	318	372	359	350	497	462	500	417	521	459	352	260	425	337	690	487	372	351	497	690	508	416	285
ENSG00000228589	255	230	212	140	253	381	278	227	243	271	239	190	273	287	136	111	119	248	253	177	321	265	230	222	226	172	321	189	299	182	193	155	357	182	191	124	164	303	171	144	243	189	138	177	351	364	304	225	252
ENSG00000163873	0	17	0	0	0	0	0	0	0	0	0	0	0	0	0	0	0	0	0	0	0	0	0	0	0	0	0	0	0	0	0	0	0	0	0	0	0	0	0	0	0	0	0	0	0	1	0	0	0
ENSG00000117215	0	0	5	11	1	14	6	2	5	2	10	20	1	1	0	0	0	0	0	0	33	23	19	46	8	5	3	0	15	10	9	21	18	9	0	0	19	4	24	8	1	9	8	6	1	3	1	3	5
ENSG00000230163	0	0	0	0	0	0	0	0	0	0	0	0	0	0	0	0	0	0	0	0	0	0	0	0	0	0	0	0	0	0	0	0	0	0	0	0	0	0	0	0	0	0	0	0	0	0	0	0	0
ENSG00000227538	0	8	0	0	0	0	1	0	0	4	0	0	0	0	0	0	0	0	0	0	2	0	0	0	0	0	2	0	0	0	0	0	0	0	0	0	0	0	0	0	0	0	2	1	0	0	1	0	0
ENSG00000044012	0	0	1	0	0	0	1	0	0	0	0	0	0	0	0	0	0	0	0	0	0	0	0	0	0	0	0	0	0	0	0	0	0	0	0	0	0	0	0	0	0	1	1	0	0	0	0	0	0
ENSG00000179051	1724	372	6277	5657	6569	5799	6613	5840	5317	4872	5325	4984	3692	2981	1893	1964	1609	2203	1841	1164	6690	7867	6090	6934	5986	5119	5362	6041	6721	6595	3623	5763	6178	4795	5715	4823	5911	5754	7669	5936	4586	4336	3796	4593	4942	3441	2557	4129	5617
ENSG00000215895	7	4	2	0	2	6	7	3	8	7	1	4	2	3	12	16	13	25	6	9	5	1	0	4	3	4	5	8	3	0	2	1	1	3	4	8	3	4	3	3	8	4	4	2	9	17	11	20	7
ENSG00000284650	0	0	0	0	0	0	0	0	0	0	0	0	0	1	0	0	0	0	0	0	0	0	0	0	0	0	0	0	1	0	0	0	0	0	0	0	0	0	0	0	0	0	0	0	0	0	0	0	0
ENSG00000237329	0	0	0	0	1	0	0	0	2	1	0	0	4	3	0	1	0	0	2	0	1	0	0	0	0	0	0	0	0	3	0	0	0	0	0	0	0	2	2	0	0	0	0	0	1	3	1	8	1
ENSG00000236948	0	0	0	0	0	0	0	0	0	0	0	0	0	0	0	0	0	0	0	0	0	0	0	0	0	0	0	0	0	0	0	0	0	0	0	0	0	0	0	0	0	0	0	0	0	0	0	0	0
ENSG00000126067	1416	948	1427	1360	1895	1633	2010	1945	1694	1407	2248	1615	1476	1173	968	804	711	1147	1586	1669	1576	1622	1440	2229	1717	1677	1741	1835	1985	1975	1958	1594	1884	1820	1630	1311	1594	1369	1601	1363	1477	2010	1215	1393	1602	1580	1174	1416	1153
ENSG00000274944	0	0	0	0	3	0	0	0	0	0	3	0	0	4	2	0	3	0	0	0	0	0	0	0	0	0	1	0	0	0	0	0	0	3	0	0	0	0	0	0	0	0	0	0	1	1	0	0	0
ENSG00000272078	24	12	13	8	24	23	20	33	29	33	8	6	10	16	24	14	21	14	20	15	11	9	9	3	23	22	5	14	14	11	11	15	12	6	30	11	9	11	23	18	25	14	5	11	25	23	11	21	14
ENSG00000230451	0	0	0	0	0	0	0	0	0	0	0	0	0	0	0	0	0	0	0	0	0	0	0	0	0	0	0	0	0	0	0	0	0	0	0	0	0	0	0	0	0	0	0	0	0	0	0	0	0
ENSG00000231606	1	0	0	0	0	0	0	0	0	0	0	0	0	0	0	0	0	0	0	0	0	0	0	0	0	0	0	0	0	0	0	0	0	0	0	0	0	0	0	0	0	0	0	0	0	0	0	0	0
ENSG00000215900	0	0	0	0	0	0	1	0	0	0	0	0	0	0	0	0	0	0	0	0	0	0	0	0	0	0	0	0	0	0	1	0	0	0	0	0	0	0	0	0	0	0	0	0	0	0	0	0	0
ENSG00000284632	0	0	0	0	0	0	0	0	0	0	0	0	0	0	0	0	0	0	0	0	0	0	0	0	0	0	0	0	0	0	0	0	0	0	0	0	0	0	0	0	0	0	0	0	0	0	0	0	0
ENSG00000241014	1	0	29	1	31	17	20	10	17	10	15	14	35	46	6	12	2	10	0	0	29	24	13	40	15	7	17	1	23	14	4	18	17	6	20	11	23	19	7	19	8	8	35	22	11	12	22	9	16
ENSG00000054118	3556	481	2867	2712	4102	3251	2827	2463	2863	2450	2560	2251	1884	1696	3221	2413	2309	2733	2863	2895	3623	4026	3528	4420	2991	3042	3429	2443	3397	3469	2829	3227	3587	2973	2583	2075	3417	2977	3976	3070	1936	2955	2436	3134	3298	3301	2453	2389	2910
ENSG00000254553	0	0	0	0	0	0	1	0	7	0	0	0	0	0	0	2	0	0	0	0	0	0	0	0	0	0	0	0	0	0	0	0	0	0	0	0	0	0	0	0	0	0	0	0	0	0	0	1	0
ENSG00000284653	0	0	0	0	0	0	0	0	0	0	0	0	0	0	0	0	0	0	0	0	0	0	0	0	0	0	0	0	0	0	0	0	0	0	0	0	0	0	0	0	0	0	0	0	0	0	0	0	0
ENSG00000237749	7	34	16	12	16	21	16	16	15	9	20	15	18	13	41	15	25	41	4	9	23	15	13	35	20	29	37	31	21	30	34	25	21	24	35	38	17	20	28	22	30	55	18	40	11	16	5	27	9
ENSG00000276747	1	0	0	0	0	0	0	0	0	0	0	4	1	4	0	3	0	0	6	1	0	0	1	1	0	0	0	0	0	0	6	0	2	0	0	0	0	3	5	1	4	8	3	1	0	5	0	3	2
ENSG00000284705	0	0	0	0	0	0	0	0	0	0	0	0	0	0	0	0	0	0	0	0	0	0	0	0	0	0	0	0	0	0	0	0	0	0	0	0	0	0	0	0	0	0	0	0	0	0	0	0	0
ENSG00000228776	0	0	0	0	0	0	0	0	0	0	0	0	0	0	0	0	0	0	0	0	0	0	0	0	0	0	0	0	0	0	0	0	0	0	0	0	0	0	0	0	0	0	0	0	0	0	0	0	0
ENSG00000159339	1	0	7	2	1	2	1	1	0	0	4	0	9	8	0	0	0	0	0	0	0	0	0	0	0	0	0	0	1	0	0	0	2	0	0	1	0	0	0	2	4	0	0	0	0	0	0	0	0
ENSG00000261781	0	0	0	0	0	0	0	0	0	0	0	0	0	0	0	0	0	0	0	0	0	0	0	0	0	0	0	0	0	0	0	0	0	0	0	0	0	0	0	0	0	0	0	0	0	0	0	0	0
ENSG00000284743	0	0	0	0	0	0	0	0	0	0	0	0	0	0	0	0	0	0	0	0	0	0	0	0	0	0	0	0	0	0	0	0	0	0	0	0	0	0	0	0	0	0	0	0	0	0	0	0	0
ENSG00000158315	46	0	11	9	20	7	5	19	24	11	7	4	16	20	3	9	13	12	46	30	6	16	4	2	6	24	11	9	4	10	22	13	7	18	31	24	3	2	22	9	64	18	9	9	28	19	14	12	8
ENSG00000186973	5	20	0	0	0	0	4	0	0	0	0	0	0	0	0	0	1	0	3	0	0	0	0	0	1	3	0	0	4	0	0	0	0	1	0	0	2	0	0	0	0	0	0	0	2	0	0	0	0
ENSG00000146463	1105	298	1310	1239	1413	1150	1214	1089	1300	1192	1396	1267	1368	1460	979	1118	707	1143	924	1030	2136	2185	1483	1863	1365	1235	1435	1270	1428	1490	890	1520	1584	1273	1728	1524	1695	1661	2094	1620	1195	1410	1509	1643	2297	2354	1830	1824	2141
ENSG00000271741	6	0	0	0	0	0	0	0	0	0	0	0	0	2	0	0	0	0	3	0	0	0	0	0	0	0	0	0	0	0	0	0	0	1	0	0	0	0	0	0	0	0	18	0	2	4	0	0	0
ENSG00000142686	562	113	521	499	780	538	741	693	651	602	770	679	791	692	432	210	321	247	786	801	439	570	441	432	589	380	402	498	533	515	596	643	592	460	657	589	520	446	529	501	558	449	489	514	594	774	575	475	390
ENSG00000224751	0	14	33	32	1	9	15	10	9	8	13	9	4	5	0	5	0	3	0	0	17	15	21	19	16	7	10	9	6	15	7	15	20	5	15	6	12	24	39	18	9	10	14	20	3	13	3	41	29
ENSG00000117148	0	24	0	0	0	0	0	0	0	0	0	0	0	0	0	0	0	0	0	0	0	0	0	0	0	0	0	0	0	0	0	0	0	0	0	0	1	0	1	0	0	0	0	0	0	0	0	0	0
ENSG00000230585	1	1	2	4	2	1	3	2	1	0	4	0	3	0	36	21	23	0	1	0	8	3	2	1	7	2	4	1	2	0	0	6	4	0	2	1	3	9	10	1	3	0	5	7	4	12	11	4	2
ENSG00000117000	8869	1035	5957	5572	9458	6882	4246	3739	6374	5326	4366	4071	4398	4280	8587	11104	7286	10896	8945	8697	9845	11233	8156	11481	4666	4449	5884	4487	5947	4827	2964	6995	7638	5149	5518	5419	7345	6415	11910	9976	7326	5438	7431	5873	12846	19045	15854	11768	8673
ENSG00000284989	0	0	0	0	0	0	0	0	0	0	0	0	0	0	0	0	0	0	0	0	0	0	0	0	0	2	2	0	0	0	0	0	0	0	0	0	0	0	0	2	0	0	0	0	0	0	0	0	0
ENSG00000231630	0	0	0	0	0	0	0	0	0	0	0	0	0	0	0	0	0	0	0	0	0	0	0	0	0	0	0	0	0	0	0	0	0	0	0	0	0	0	0	0	0	0	0	0	0	0	0	0	0
ENSG00000092853	337	337	727	765	1447	1097	2737	2555	2366	2493	2236	2343	470	334	129	95	105	143	127	347	938	1134	1634	1323	1782	1155	1140	1016	1407	1303	1386	1282	1251	1091	520	258	724	634	1040	820	149	517	269	753	320	196	139	354	974
ENSG00000255811	0	0	0	2	0	0	0	0	0	0	0	0	0	0	0	0	0	0	0	0	0	0	0	0	2	1	0	0	0	0	0	0	0	0	0	0	0	0	0	0	0	0	0	0	0	0	0	0	0
ENSG00000134697	1592	314	1417	1513	1741	1364	1470	1387	1632	1708	1295	1224	1129	1040	3080	2178	2207	2807	1470	1571	1813	1963	1381	1849	1409	1288	1468	1367	1715	1703	1292	1363	1667	1334	1438	1237	1241	1399	1726	1437	1398	1542	1214	1336	1663	1881	1364	1498	1648
ENSG00000187513	0	0	1	2	5	1	2	1	3	0	2	0	2	2	0	1	4	0	3	0	1	4	0	3	0	1	0	0	1	0	0	2	0	0	1	0	0	3	1	0	0	0	2	4	0	1	1	0	2
ENSG00000225142	0	0	1	0	0	0	0	0	0	0	1	0	1	0	0	0	0	0	0	0	0	0	0	0	1	0	0	0	0	0	0	0	0	0	0	0	0	1	0	0	0	1	0	0	0	0	0	0	0
ENSG00000230138	0	0	0	0	0	0	0	0	0	0	0	0	0	0	0	0	0	0	0	0	0	0	3	0	1	0	0	0	0	0	0	0	0	0	0	0	0	0	1	0	0	0	0	0	0	2	0	0	0
ENSG00000223390	2	9	0	0	1	4	3	5	0	0	2	2	0	0	2	13	2	12	8	0	0	0	0	3	7	4	1	3	1	1	0	0	0	2	1	4	0	0	5	5	0	0	4	0	2	2	3	7	2
ENSG00000284720	0	6	0	0	0	0	0	0	0	0	0	0	0	0	0	0	0	0	0	0	0	0	0	0	0	0	0	0	0	0	0	0	0	0	0	0	0	0	0	0	0	0	0	0	0	0	0	0	0
ENSG00000225671	0	0	0	0	12	3	8	1	19	0	0	0	3	0	0	1	1	1	2	15	16	0	0	1	3	0	5	0	0	8	1	2	1	6	10	2	0	0	14	5	1	0	15	2	8	5	6	1	6
ENSG00000116151	96	6	128	129	111	65	184	125	133	146	145	166	155	138	25	41	29	68	69	41	124	177	116	128	157	101	63	96	133	174	52	105	80	60	87	78	106	97	111	140	59	46	71	72	125	103	53	71	146
ENSG00000006555	6	7	3	0	4	4	1	3	0	0	1	0	1	2	1	0	0	0	1	4	0	2	1	2	0	0	2	0	0	1	0	0	1	0	0	0	0	0	1	0	3	0	4	0	2	6	1	0	0
ENSG00000236111	0	0	0	0	2	1	0	3	0	2	1	1	2	1	2	0	1	2	0	0	1	3	2	2	0	2	0	1	4	1	0	2	2	3	2	0	0	0	2	1	2	1	2	0	1	2	0	2	2
ENSG00000066056	14	6	14	13	24	5	15	8	21	22	5	6	25	48	3	6	5	1	14	3	22	9	4	7	1	22	10	5	1	5	0	4	10	4	8	12	5	15	8	13	3	2	18	12	23	18	9	11	11
ENSG00000214114	173	128	651	719	590	432	687	740	660	596	516	475	458	440	165	104	75	78	208	134	716	808	600	952	786	602	708	789	724	829	723	753	759	706	629	566	780	657	865	621	254	766	425	529	393	341	299	386	437
ENSG00000116544	1	7	10	8	1	6	1	9	18	1	12	16	4	12	2	0	2	2	13	5	1	10	0	0	4	7	12	2	9	3	4	2	6	1	0	7	13	3	6	7	21	3	7	6	12	2	1	6	6
ENSG00000231900	0	0	0	0	0	0	0	0	0	0	0	0	0	0	0	0	0	0	0	0	0	0	0	0	0	0	0	0	0	0	0	0	0	0	0	0	0	0	0	0	0	0	0	0	0	0	0	0	0
ENSG00000236723	1	0	7	8	5	6	12	12	9	5	1	11	6	9	9	1	0	1	0	5	10	9	0	8	3	4	1	0	11	8	7	10	2	17	6	0	2	7	11	8	8	0	0	4	8	11	3	7	10
ENSG00000232467	0	0	0	0	1	0	1	0	0	0	0	0	0	0	6	1	3	0	0	0	0	0	0	0	0	3	0	0	0	0	0	0	1	0	0	0	0	0	0	0	0	0	0	1	1	0	0	0	0
ENSG00000117016	6975	627	4428	4241	6414	5813	4464	3777	4122	2884	2696	2668	3629	3055	3751	5526	2477	4036	5125	4168	5684	6271	4907	6541	4195	4637	6367	3291	6334	5522	4037	5393	7399	4999	5035	4451	4832	5106	4549	4119	5802	5036	6636	5747	7822	8939	5664	6343	4421
ENSG00000169213	28	25	23	60	72	55	168	155	168	135	173	191	52	41	120	71	67	62	31	10	66	96	72	90	140	149	148	75	55	58	84	126	146	75	55	54	61	52	62	46	57	33	32	61	39	42	27	61	49
ENSG00000163866	767	337	680	656	1084	931	659	777	606	605	950	837	919	728	229	178	168	188	858	781	633	662	555	821	647	630	670	727	693	682	745	605	729	620	657	565	602	503	597	525	562	605	336	469	819	722	485	401	466
ENSG00000237130	0	21	0	0	0	0	8	1	1	0	0	0	2	0	14	2	0	1	0	0	2	2	2	0	0	0	1	0	0	0	0	0	0	0	0	0	1	0	4	0	0	0	0	0	1	3	1	0	1
ENSG00000232335	0	0	1	4	0	0	4	0	0	0	1	7	0	0	0	0	0	0	0	0	4	0	3	6	4	3	5	2	2	0	1	0	4	0	5	0	0	3	2	3	0	0	0	0	0	0	0	2	9
ENSG00000260971	0	0	0	0	1	0	0	0	1	0	0	0	0	0	0	0	0	0	0	2	0	0	0	0	0	0	0	0	0	0	0	0	0	0	0	0	0	0	0	0	0	0	1	0	0	0	0	0	0
ENSG00000284696	0	0	0	0	3	1	0	0	0	0	0	0	0	0	0	0	0	0	0	0	0	0	0	0	0	0	0	0	0	0	0	0	0	0	0	0	0	0	0	0	0	0	0	0	0	0	0	0	0
ENSG00000238242	0	0	0	0	0	0	0	10	0	0	0	0	0	0	0	0	0	0	0	0	0	0	0	0	1	0	0	0	0	0	0	0	0	0	0	0	0	0	0	0	0	0	0	0	0	0	4	0	0
ENSG00000285839	0	0	0	0	0	0	0	0	0	0	0	0	0	0	0	0	0	0	0	0	0	0	0	0	0	0	0	0	0	0	0	0	0	0	0	0	0	0	0	0	0	0	0	0	0	0	0	0	0
ENSG00000232762	0	0	0	1	0	0	6	2	6	6	6	15	3	1	0	2	0	0	1	0	3	0	15	0	7	1	0	9	5	7	0	8	1	0	1	0	0	0	1	8	0	0	3	0	5	2	1	0	1
ENSG00000162384	724	154	618	641	729	647	824	975	775	781	909	851	1261	1179	1041	921	733	1048	573	536	881	939	626	894	887	851	828	1065	951	927	783	707	1033	779	870	767	813	770	841	721	1049	922	826	751	645	972	696	827	680
ENSG00000162391	17	16	35	45	101	78	80	54	57	67	59	45	16	16	10	18	11	15	9	3	36	23	29	23	35	14	14	4	13	27	11	48	33	12	18	28	22	31	42	53	26	11	16	15	67	75	17	35	48
ENSG00000117859	2638	307	1718	1587	1728	1498	1786	1577	1763	1814	1826	1682	1821	1778	1238	1295	1003	1777	1296	1477	2312	2529	2280	3035	1797	1853	2245	1644	2528	1994	1132	2340	2627	2141	1814	1713	1832	1749	2376	1778	1498	2117	1866	2104	2477	3290	2601	2423	2355
ENSG00000228121	0	2	0	0	0	1	0	0	2	0	0	0	1	0	1	0	0	0	0	7	0	1	0	2	1	1	0	0	1	0	5	0	0	0	3	1	0	0	2	0	1	0	0	1	0	0	0	1	2
ENSG00000253313	1	18	2	5	0	1	4	0	1	0	2	0	18	10	5	5	5	0	4	3	3	0	2	2	0	2	0	4	1	0	1	2	1	4	2	2	0	2	0	0	10	3	5	4	2	8	6	3	3
ENSG00000162396	61	72	101	83	100	102	89	71	104	64	184	100	177	141	14	50	35	79	77	62	104	133	140	160	126	152	167	134	118	121	113	161	176	154	103	128	142	88	109	91	89	92	108	90	61	94	90	93	58
ENSG00000284686	0	0	0	0	0	0	0	0	0	0	0	0	0	0	0	0	0	0	0	0	0	0	0	0	0	0	0	0	0	0	0	0	0	0	0	0	0	0	0	0	0	0	0	0	0	0	0	0	0
ENSG00000162378	373	166	804	624	886	687	692	522	671	445	588	700	936	798	418	1030	456	1123	201	264	921	929	1094	1363	779	775	1140	683	1014	809	635	902	1261	834	873	808	736	894	854	595	569	794	947	1037	1021	996	739	663	884
ENSG00000233079	0	0	0	0	0	0	0	0	0	0	0	0	0	0	0	0	0	0	0	0	0	0	0	0	0	0	0	0	0	0	0	0	0	0	0	0	0	0	0	0	0	0	0	0	0	0	0	0	0
ENSG00000259818	0	0	0	0	7	1	1	7	0	0	0	0	0	4	2	1	5	1	0	4	0	3	1	0	1	1	0	0	1	1	0	0	0	0	17	0	0	3	0	0	3	1	0	3	1	0	3	0	0
ENSG00000229444	26	90	278	260	44	39	236	171	261	364	292	350	121	79	150	106	36	154	15	47	877	898	559	942	99	140	309	93	512	455	436	475	343	280	240	195	450	501	846	606	168	1032	593	712	115	134	105	984	1043
ENSG00000240563	0	34	0	0	0	0	8	0	3	0	1	0	0	0	0	3	0	2	3	3	0	0	0	0	0	1	0	1	0	0	0	0	0	2	0	1	0	0	0	0	0	0	0	3	0	1	0	1	1
ENSG00000234318	0	0	0	0	8	2	0	1	0	0	0	0	0	1	0	2	0	0	0	0	0	0	0	0	0	0	3	0	0	0	0	1	0	0	0	0	0	0	0	0	0	0	0	0	1	0	0	1	0
ENSG00000284773	25	0	48	50	69	47	49	63	39	31	46	60	76	30	8	26	18	15	14	8	102	88	16	48	46	17	61	39	50	47	46	60	80	39	61	44	65	74	75	54	24	46	85	53	80	82	79	59	90
ENSG00000234481	0	0	0	0	0	0	0	0	0	0	0	0	0	0	0	0	0	0	0	0	0	0	0	0	0	0	0	0	0	0	0	0	0	0	0	0	0	0	0	0	0	0	0	2	0	0	0	0	0
ENSG00000117862	87	66	416	270	406	443	443	346	297	296	451	412	391	304	205	254	194	424	325	178	345	400	267	447	368	470	370	497	386	381	144	276	446	377	428	382	356	316	365	261	327	396	338	399	671	890	626	522	440
ENSG00000235612	0	0	0	0	0	0	0	0	0	1	0	0	0	0	0	0	0	0	0	0	0	0	0	0	0	0	0	0	0	0	0	0	0	0	0	0	0	0	0	0	0	0	0	0	0	0	0	0	0
ENSG00000228369	2	0	4	0	0	0	0	1	9	4	1	0	7	5	0	3	1	0	0	0	1	7	2	3	0	2	1	0	16	0	3	1	5	1	3	4	3	0	1	0	7	0	0	1	2	2	3	0	3
ENSG00000227485	0	0	0	0	0	0	0	0	0	0	0	0	0	0	0	0	0	0	0	0	0	0	0	0	0	0	0	0	0	0	0	0	0	0	0	0	0	0	0	0	0	0	0	0	0	0	0	0	0
ENSG00000224609	6	4	8	10	17	10	12	12	2	9	17	3	3	10	4	0	0	4	0	0	4	8	3	13	1	0	0	8	10	4	5	4	5	3	9	1	13	2	6	3	8	1	1	4	18	12	9	6	17
ENSG00000235545	2	0	0	0	0	0	0	1	4	0	0	0	0	0	0	0	0	3	0	1	0	0	0	0	0	0	0	0	0	0	0	0	0	0	0	0	0	1	0	0	0	0	0	0	2	2	3	0	0
ENSG00000236646	2	0	0	0	0	0	0	0	0	0	0	0	0	0	0	0	0	0	0	1	0	0	0	0	0	0	0	0	0	0	0	0	0	0	0	0	0	0	0	0	1	0	0	0	0	1	0	0	0
ENSG00000232198	0	0	0	0	0	0	0	0	0	0	0	0	0	0	0	0	0	0	0	0	0	0	0	0	0	0	0	0	0	0	0	0	0	0	0	0	0	0	0	0	0	0	0	0	0	0	0	0	0
ENSG00000238063	2	14	0	0	0	0	0	0	0	0	0	0	0	0	0	0	0	0	0	0	0	0	0	0	0	0	0	1	0	0	0	0	0	0	0	0	0	0	0	0	0	0	1	0	0	1	0	0	0
ENSG00000227104	0	0	0	0	0	0	0	0	0	0	0	0	0	0	0	0	0	0	0	0	0	0	0	0	0	0	0	0	0	0	0	0	0	0	0	0	0	0	0	0	0	0	0	0	0	0	0	0	0
ENSG00000243725	54	79	28	5	16	12	9	7	10	19	9	10	22	13	14	24	8	4	22	25	22	20	17	5	8	10	17	15	15	9	4	8	11	14	11	10	3	22	25	10	6	5	11	15	11	34	18	15	8
ENSG00000171872	0	0	0	0	0	0	0	0	1	0	0	0	0	0	0	0	0	0	0	3	0	0	0	0	0	0	0	0	0	0	0	0	0	0	0	0	0	0	0	0	0	0	0	0	0	0	0	0	0
ENSG00000162407	0	8	0	0	0	0	2	2	0	0	0	2	0	0	0	1	0	0	0	1	0	0	0	1	0	0	0	0	2	0	0	0	1	0	3	0	3	0	0	3	1	2	2	2	5	8	2	7	0
ENSG00000285079	0	0	0	0	0	0	0	0	0	0	0	2	0	0	0	0	0	0	1	0	0	0	0	0	0	0	0	0	0	0	0	0	0	0	0	0	0	0	0	1	0	0	0	0	0	0	0	0	0
ENSG00000163877	552	67	343	435	477	486	331	275	382	298	264	295	210	253	956	552	601	416	464	501	399	458	336	436	424	362	369	322	392	337	295	385	420	322	346	300	333	271	418	326	215	321	372	311	582	693	628	444	450
ENSG00000228929	22	24	59	38	39	29	59	38	35	39	55	43	53	45	87	30	66	62	21	38	75	39	44	66	44	52	50	43	68	43	91	48	49	55	84	55	89	55	60	56	168	122	54	35	20	37	30	50	46
ENSG00000224570	0	0	2	0	0	0	0	1	0	0	0	0	0	0	0	0	0	0	0	0	0	0	0	0	0	0	0	0	0	0	0	0	0	0	0	0	0	0	0	0	0	0	3	0	0	0	0	0	0
ENSG00000224980	0	1	0	0	0	0	0	0	0	0	0	0	0	0	0	0	0	0	0	0	0	0	0	0	0	0	0	0	0	0	0	0	0	0	0	0	0	0	0	0	0	0	0	0	0	0	0	0	0
ENSG00000278967	0	0	0	0	3	0	0	0	0	0	0	0	0	1	5	2	0	0	0	0	0	2	0	0	2	0	0	0	0	2	0	0	0	0	0	0	0	0	0	0	0	0	0	0	0	0	0	0	0
ENSG00000157184	210	33	637	723	682	654	682	636	580	524	1061	777	541	476	101	175	106	214	245	156	1068	1074	804	1187	588	619	690	557	853	868	555	706	852	753	552	452	935	682	866	697	411	586	504	807	925	902	665	562	630
ENSG00000198815	4814	507	3570	3357	3781	2946	3374	2851	3592	3383	3452	3084	3685	3371	7371	7933	5504	7646	4107	3535	4756	5316	4186	4738	3724	3147	3689	3433	3953	3377	2438	3612	4394	3276	3935	3842	3975	3905	5108	3654	4299	3159	4516	3566	4192	5544	4431	4127	4549
ENSG00000134744	879	154	1594	1127	1203	916	1012	902	1104	1013	1074	1156	1291	1138	3456	3758	2622	2937	603	454	2112	2027	1602	1606	1333	1192	1662	1089	1434	1238	595	1587	1887	1102	1620	1642	1420	1637	1459	1370	1892	1401	2438	2102	2373	3394	2816	3286	3109
ENSG00000233910	4	0	0	0	0	0	9	0	0	0	0	0	6	0	0	5	0	0	1	2	0	0	0	3	0	0	0	0	0	0	0	2	0	0	0	0	2	0	0	3	0	0	0	0	0	0	0	1	0
ENSG00000287703	0	0	0	0	0	0	0	0	0	0	0	0	0	0	0	0	0	0	0	0	0	0	0	0	0	0	0	0	0	0	0	0	0	0	0	0	0	0	0	0	0	0	0	0	0	0	0	0	0
ENSG00000283039	0	8	0	0	0	0	0	0	0	0	0	0	0	1	0	0	0	5	0	0	0	0	0	0	0	0	0	0	0	0	0	0	0	0	1	0	0	0	0	0	0	0	0	0	0	0	0	0	0
ENSG00000229032	0	0	0	0	0	0	0	0	0	0	0	0	1	0	0	0	0	0	0	0	0	0	0	0	0	0	0	0	0	0	0	0	0	0	0	0	0	0	0	0	0	0	0	0	0	0	0	0	0
ENSG00000229294	0	0	0	0	0	0	0	0	0	0	0	0	0	0	0	0	0	0	0	0	0	0	0	0	0	0	0	0	0	0	0	0	0	0	0	0	0	0	0	0	0	0	0	0	0	0	0	0	0
ENSG00000234088	0	0	0	0	0	0	0	0	0	0	0	0	0	0	0	0	0	0	0	0	0	0	4	0	0	0	0	0	0	0	0	0	0	0	0	0	0	1	0	0	0	0	0	0	0	0	0	0	0
ENSG00000236973	0	0	0	0	1	0	0	0	0	0	0	0	0	0	0	0	1	0	0	0	0	0	0	1	0	0	3	0	0	0	0	0	0	0	0	0	0	0	0	0	0	0	0	0	1	0	0	0	0
ENSG00000277397	0	0	0	0	0	0	0	0	0	0	0	0	0	0	0	0	0	0	0	0	0	0	0	0	0	0	0	0	0	0	0	1	0	0	0	0	0	0	0	1	0	0	0	0	0	0	0	0	0
ENSG00000235446	0	0	0	0	0	0	0	0	0	0	0	0	0	0	0	0	0	0	0	0	0	0	0	0	0	2	0	0	0	0	0	0	0	0	0	0	0	0	0	0	0	0	0	0	0	0	0	0	0
ENSG00000162385	1004	697	1205	1157	1543	1395	1462	1245	1479	1331	1265	1077	1054	937	617	500	632	715	686	944	1092	1218	1157	1473	1228	1221	1450	1352	1540	1450	1393	1142	1357	1273	1511	1272	1073	1059	1246	1021	968	1086	813	887	1160	1143	739	991	929
ENSG00000234264	0	0	0	0	7	1	13	5	13	8	3	1	0	0	0	0	3	0	0	5	2	0	3	2	6	4	8	0	3	1	10	1	9	3	2	12	0	0	11	1	0	6	0	5	1	0	0	3	3
ENSG00000223883	0	0	0	0	0	0	0	0	0	0	0	0	0	0	0	0	0	1	0	0	0	0	0	0	0	0	0	0	0	1	0	0	1	0	0	0	0	0	0	0	0	0	0	0	0	1	0	0	0
ENSG00000237227	0	0	0	0	0	0	0	0	0	0	0	0	0	0	0	0	0	0	0	0	0	0	0	0	0	0	0	0	0	0	0	0	0	0	0	0	0	0	0	0	0	0	0	0	0	0	0	0	0
ENSG00000275350	0	0	0	0	0	0	0	0	0	0	0	0	0	0	0	0	0	0	0	0	0	0	0	0	0	0	0	0	0	0	0	0	0	0	0	0	0	0	0	0	0	0	0	0	0	0	0	0	0
ENSG00000116652	0	0	14	2	1	0	2	3	4	5	0	1	1	5	1	1	3	5	0	0	6	3	9	4	12	15	5	1	0	5	0	6	17	7	3	2	3	0	13	6	0	0	1	9	2	0	0	2	4
ENSG00000123080	1469	1551	3764	3383	4331	4637	5032	5320	3881	3685	4778	4474	2396	2031	6731	3042	3992	4202	2224	3053	5903	6427	4102	7443	5678	6483	5935	4531	4407	4579	4851	5694	6813	6044	3819	3443	5993	5065	5949	4959	2671	5669	3799	5440	4257	3201	2455	3680	3625
ENSG00000285778	0	0	0	0	0	2	0	0	0	0	0	0	0	0	0	0	0	0	0	0	0	0	0	0	0	1	0	0	0	0	0	0	0	0	0	0	0	0	0	0	0	0	0	0	0	0	0	0	0
ENSG00000233407	0	0	0	0	0	0	0	0	0	0	0	0	0	0	0	0	0	0	0	0	0	0	0	0	0	0	0	0	0	0	0	0	0	0	0	0	0	0	0	0	0	0	0	0	0	0	0	0	0
ENSG00000225675	0	0	7	3	0	13	15	6	3	5	14	27	22	19	0	0	1	0	0	0	19	20	15	11	9	8	8	13	39	13	0	6	16	8	11	19	4	20	5	6	5	3	3	7	6	6	5	6	11
ENSG00000237622	0	0	0	0	1	0	0	1	0	0	0	0	0	0	0	0	0	0	0	1	0	0	0	0	0	0	0	0	0	0	0	0	0	0	0	0	0	0	0	0	0	0	0	0	1	0	0	1	1
ENSG00000162598	3	13	0	0	4	0	0	0	0	0	0	0	0	0	0	0	0	0	0	0	0	0	0	0	0	0	0	0	0	0	0	0	2	0	0	0	0	0	0	0	0	0	0	0	0	1	1	0	0
ENSG00000280317	0	8	0	0	0	0	0	0	0	0	0	0	0	0	0	0	0	0	0	0	0	0	0	0	0	0	0	0	0	0	0	0	0	0	0	0	0	0	0	0	0	0	0	0	0	0	0	0	0
ENSG00000162415	7	2	5	5	9	2	19	12	4	5	20	17	17	2	4	11	5	20	11	3	21	23	7	9	10	1	13	18	8	15	5	12	9	13	11	8	19	16	6	2	16	9	8	18	6	13	11	17	12
ENSG00000162600	308	81	194	181	267	222	210	214	224	192	384	292	505	417	242	315	211	367	189	172	329	279	214	319	184	155	202	214	295	179	115	153	260	160	218	235	173	163	216	218	221	175	208	208	157	262	169	209	194
ENSG00000116704	366	75	729	616	901	685	699	612	712	581	577	684	489	484	1152	1171	765	820	393	308	1084	1186	800	1048	841	853	1024	599	828	688	530	811	1234	746	851	727	848	777	923	755	745	821	1381	1190	1051	1572	1164	1074	1135
ENSG00000157193	1306	346	2290	1994	1711	1288	2993	2393	2109	1992	2141	2342	1669	1477	445	1227	371	1032	1562	1038	2752	3231	2471	2239	2577	1889	2725	2126	3163	2889	888	2360	2639	1724	2007	1874	1935	1963	2385	1738	1409	1433	1865	2199	1877	1825	1506	2514	2879
ENSG00000116205	164	81	775	611	828	680	971	830	683	712	773	795	619	531	283	491	201	492	162	185	1073	1233	1044	1149	703	669	884	658	925	816	466	799	1015	580	633	683	817	849	1032	872	507	800	934	963	683	755	505	713	683
ENSG00000198841	120	33	174	184	151	119	234	234	216	227	144	135	129	97	230	184	125	196	134	101	245	224	155	239	191	203	185	213	186	215	349	213	271	234	226	204	210	181	285	262	231	286	129	175	193	181	161	174	176
ENSG00000116212	762	355	561	649	759	649	1218	1242	1036	893	911	821	560	373	908	876	925	1529	1049	1090	605	662	688	909	986	796	720	757	803	716	779	807	770	727	669	567	646	548	777	646	787	663	455	538	663	690	629	544	417
ENSG00000234204	0	0	0	0	0	0	0	0	0	0	0	0	0	0	0	0	0	0	0	0	0	0	0	0	0	0	0	0	0	0	0	0	0	0	0	0	0	0	0	0	0	0	0	0	0	0	0	0	0
ENSG00000233099	0	0	1	0	0	0	11	2	5	0	5	2	3	7	0	0	0	0	0	0	0	5	1	2	9	1	1	0	0	0	0	8	7	2	2	0	2	9	5	0	1	6	1	3	0	0	1	1	6
ENSG00000233994	1	0	5	8	10	3	8	5	5	3	2	7	1	1	5	2	0	9	0	3	1	8	4	7	9	9	15	4	10	6	1	5	1	12	0	3	4	2	1	3	3	6	3	3	4	2	0	4	4
ENSG00000233973	0	0	0	1	0	0	0	0	0	0	0	0	1	0	3	3	0	0	0	0	0	0	4	0	0	0	0	0	0	0	0	0	0	0	0	0	1	0	0	0	0	0	0	0	0	1	1	0	0
ENSG00000132854	1	31	0	0	0	0	0	1	1	0	0	0	0	0	1	2	1	0	2	10	4	0	0	1	0	0	0	0	0	0	3	3	0	1	0	0	0	0	1	1	0	3	0	1	1	0	4	1	0
ENSG00000227556	0	0	0	0	0	0	0	0	0	0	0	0	0	0	0	0	0	0	0	0	0	0	0	0	0	0	0	0	0	0	0	0	0	0	0	0	0	0	0	0	0	0	0	0	0	0	0	0	0
ENSG00000162607	321	430	972	966	1394	1063	1756	1417	1760	1501	1535	1694	687	540	792	785	655	1021	195	280	1186	1207	1614	1642	1528	1282	1280	1426	1586	1398	835	1224	1436	1124	889	684	1277	1040	1576	888	325	934	615	1153	684	642	507	695	1202
ENSG00000285954	0	0	0	0	2	0	0	0	0	0	4	0	1	0	0	0	0	0	0	0	0	0	1	0	0	0	0	0	0	0	0	0	1	0	3	0	0	6	1	0	0	4	0	0	0	4	0	2	5
ENSG00000233333	0	0	0	0	0	0	0	0	0	0	0	0	0	0	0	0	0	0	0	0	0	0	0	0	0	0	0	0	0	0	0	0	0	0	0	0	0	0	0	0	0	0	0	0	0	0	0	0	0
ENSG00000154027	15	13	1	2	0	0	7	0	8	6	6	10	13	12	1	0	7	2	2	0	28	9	4	9	7	3	2	1	0	3	9	3	3	1	6	9	4	3	6	11	3	1	4	6	2	2	1	1	3
ENSG00000234108	0	0	0	1	0	0	0	0	0	0	0	0	0	0	0	0	0	0	0	0	0	0	0	0	0	0	0	0	0	0	0	0	0	0	0	0	0	0	0	0	0	0	0	0	0	0	0	0	0
ENSG00000232676	0	0	0	0	0	0	0	0	0	0	0	0	1	0	0	0	0	1	0	0	0	0	0	0	0	0	0	1	0	0	0	0	0	0	1	0	0	0	0	0	0	0	0	0	0	0	0	0	0
ENSG00000225167	0	0	0	0	0	0	0	0	0	0	0	0	0	0	0	0	0	0	0	0	0	0	0	0	0	0	0	0	0	0	0	0	0	0	0	0	0	0	0	0	0	0	0	0	0	0	0	0	0
ENSG00000213579	0	2	5	0	1	1	0	1	0	0	1	0	0	0	2	0	1	4	0	0	1	0	1	2	2	2	1	2	1	1	0	1	1	2	2	0	3	2	2	2	1	8	2	5	0	2	0	3	1
ENSG00000137960	6	1	1	0	0	0	1	0	0	0	0	2	1	0	0	0	0	1	0	6	0	0	0	1	0	0	0	0	0	0	0	1	0	0	0	2	0	0	0	0	1	0	2	0	1	6	0	0	0
ENSG00000237852	1	0	0	1	7	1	0	0	5	0	0	0	6	2	0	0	0	0	9	5	12	6	9	3	3	4	2	0	4	2	0	2	0	3	0	3	1	4	2	4	4	4	1	4	7	8	5	2	0
ENSG00000116745	0	30	0	4	0	0	8	6	11	12	1	2	9	1	2	0	3	2	0	0	0	1	0	0	3	1	4	3	2	3	1	12	10	0	0	0	6	1	4	6	0	0	0	8	1	0	1	3	5
ENSG00000132855	0	0	0	0	2	0	0	1	0	0	0	0	0	0	3	3	5	0	0	0	0	0	0	0	0	0	0	0	0	0	0	0	0	0	0	0	3	0	0	0	0	1	0	0	0	1	0	0	2
ENSG00000285407	0	2	0	0	4	1	5	3	0	0	0	0	0	0	0	0	0	0	0	0	0	0	0	0	0	0	0	0	0	0	0	0	0	0	0	0	0	0	0	1	0	0	0	0	0	0	0	0	0
ENSG00000270549	4	2	0	0	2	1	0	1	0	2	2	2	2	0	7	0	2	1	1	2	0	0	1	1	1	1	1	0	2	1	1	0	1	1	0	1	0	1	1	0	0	2	1	0	0	0	0	3	0
ENSG00000237163	0	0	0	0	0	0	0	0	0	0	0	0	0	0	0	0	0	0	0	0	0	0	0	0	0	0	0	0	0	2	0	0	0	0	0	0	0	0	0	0	2	0	0	0	0	0	0	0	0
ENSG00000229636	0	0	0	0	0	0	0	0	0	0	0	0	0	2	0	0	0	0	0	0	0	0	0	0	0	0	0	0	0	0	0	0	0	0	0	0	0	0	0	0	0	0	0	0	0	0	0	0	0
ENSG00000116675	46	17	10	18	13	16	35	16	16	24	10	30	9	26	36	58	26	35	66	33	13	11	8	17	6	24	36	15	19	17	9	15	25	41	12	11	12	12	25	7	10	24	20	26	33	37	19	45	36
ENSG00000162433	58	63	375	382	536	507	451	263	415	559	350	314	288	261	148	163	79	189	46	47	583	879	555	963	367	369	380	376	496	409	372	392	411	309	527	425	854	515	1161	653	275	395	407	489	395	328	269	311	251
ENSG00000213625	1561	281	1205	1166	1837	1536	1111	915	1245	889	1141	993	1386	1379	361	460	350	526	1336	1523	1532	1434	1186	1618	881	1014	1199	1021	1217	1065	802	1360	1301	1124	1301	1147	1436	1363	1714	1234	903	1272	991	1331	2448	3180	2691	2166	2110
ENSG00000227207	0	0	0	0	0	0	0	0	0	0	0	0	0	0	0	1	0	0	0	0	0	0	0	1	0	0	0	0	0	0	0	0	0	0	0	0	1	0	0	0	0	0	0	0	0	0	0	0	0
ENSG00000227016	0	0	0	0	0	0	0	0	0	0	0	0	0	0	0	0	0	0	0	0	0	0	0	0	0	0	0	0	0	0	0	0	0	0	0	0	0	0	0	0	0	0	0	0	0	0	0	0	0
ENSG00000233664	3	0	0	0	0	1	0	0	0	0	0	0	0	0	0	0	0	0	0	0	0	3	0	0	0	0	1	1	0	0	1	0	2	0	2	0	0	0	0	0	0	0	0	0	0	0	0	2	0
ENSG00000158966	1	34	6	5	25	12	12	2	11	13	10	9	14	3	4	3	6	5	1	13	20	4	2	13	8	9	2	1	16	4	5	13	15	11	1	6	8	6	5	4	3	2	5	11	12	21	24	20	27
ENSG00000213703	1	0	1	0	0	0	1	1	0	0	1	0	1	1	1	0	1	2	1	0	0	0	1	0	0	0	2	3	1	0	1	2	0	1	0	1	2	0	0	1	1	0	1	0	1	1	1	2	0
ENSG00000203965	31	21	33	30	57	22	97	88	62	68	104	84	40	30	17	24	30	2	48	36	60	72	66	63	92	53	54	42	45	64	20	60	76	47	52	31	44	56	33	32	12	23	20	39	42	62	40	58	48
ENSG00000223479	0	0	0	0	0	0	2	0	0	0	0	0	0	0	0	0	0	0	0	0	0	0	0	0	0	0	0	0	0	0	0	0	0	0	0	0	0	0	0	0	0	0	0	0	0	0	0	0	0
ENSG00000233674	36	0	34	27	30	20	89	20	91	72	39	33	35	54	13	34	12	23	14	19	62	53	32	14	89	44	42	40	78	42	10	85	77	17	67	49	17	45	77	76	15	17	29	40	43	62	41	50	135
ENSG00000153898	289	403	1799	1848	556	416	2217	1889	1569	1821	1570	1559	1632	1389	2822	3129	1214	2360	165	191	3517	3742	3111	3134	2726	1676	2191	2420	2731	2465	2338	2929	3305	2118	2784	2162	2316	2594	4292	2967	2619	2523	2881	2610	1230	1713	1336	4797	5432
ENSG00000117069	8	3	0	3	0	2	0	0	2	4	10	0	9	1	0	0	0	0	0	0	5	11	3	4	0	0	0	3	0	0	0	0	1	4	0	2	3	7	0	1	0	0	2	1	1	0	0	1	4
ENSG00000125703	113	9	172	150	250	218	106	70	152	151	177	127	279	252	156	210	98	275	70	53	226	195	238	301	201	226	227	181	166	161	171	229	254	221	141	184	213	170	200	142	116	240	224	200	231	252	203	183	184
ENSG00000285041	0	0	0	0	0	3	0	0	0	0	0	2	0	0	0	0	0	0	0	0	0	0	2	0	0	0	0	0	0	0	3	3	1	0	0	0	0	0	1	0	0	2	0	0	0	0	0	1	1
ENSG00000285808	0	0	0	0	0	0	0	0	0	0	0	0	0	0	0	0	0	0	0	0	0	0	0	0	0	0	0	0	0	0	0	0	0	0	0	0	0	0	0	0	0	0	0	0	0	0	0	0	0
ENSG00000229440	0	3	0	0	0	0	0	0	0	0	0	0	0	0	0	0	0	0	0	0	0	0	0	0	0	0	0	0	0	0	0	0	0	0	0	0	0	0	0	0	0	0	0	0	0	0	0	0	0
ENSG00000234144	0	0	0	0	0	0	0	0	0	0	0	0	0	0	0	0	0	0	0	0	0	0	0	0	0	0	0	0	0	0	0	0	0	0	0	0	0	0	0	0	0	0	0	0	0	0	0	0	0
ENSG00000277670	0	0	0	0	0	0	0	0	0	0	0	0	0	0	0	0	0	0	0	0	0	0	0	0	0	0	0	0	0	0	0	0	0	0	0	0	0	0	0	0	0	0	0	0	0	0	0	0	0
ENSG00000227466	0	0	0	0	0	0	0	0	0	0	0	0	0	0	0	0	0	0	0	0	0	0	0	0	0	0	0	0	0	0	0	0	0	0	0	0	0	0	0	0	0	0	0	0	0	0	1	0	0
ENSG00000230498	1	0	0	0	0	0	2	0	0	0	0	0	0	1	0	0	0	3	0	0	0	1	0	0	0	0	0	0	0	0	0	0	0	0	0	0	0	0	0	0	0	0	1	0	0	0	1	0	1
ENSG00000285782	0	0	0	0	0	0	0	0	0	0	0	0	0	0	0	3	1	0	0	0	0	0	0	0	0	0	0	0	0	0	0	0	0	0	0	0	0	0	0	0	6	0	2	0	0	0	0	0	0
ENSG00000162618	0	2	0	0	7	0	0	0	0	0	0	0	0	0	0	0	0	0	0	1	0	0	0	0	0	0	0	0	0	0	0	0	0	2	0	0	0	1	3	0	0	0	0	0	3	2	0	0	0
ENSG00000224493	0	0	0	0	0	0	0	0	0	0	0	0	0	0	0	0	0	0	0	0	0	0	0	0	0	0	0	0	0	0	0	0	0	0	0	0	0	0	0	0	0	0	0	0	0	0	0	0	0
ENSG00000131233	0	19	0	0	0	0	0	0	8	2	1	0	0	0	0	4	4	0	0	0	0	0	0	0	0	0	2	0	0	0	0	0	0	1	2	0	0	0	4	0	0	0	0	0	0	1	1	1	0
ENSG00000272371	0	0	0	0	0	0	0	0	0	0	0	0	0	0	0	0	0	0	0	0	0	0	0	0	0	0	0	0	0	0	0	0	0	0	0	0	0	0	0	0	0	0	2	0	0	0	0	0	0
ENSG00000287647	0	6	0	0	0	0	0	0	0	0	0	0	0	0	0	0	0	0	0	0	1	0	0	0	0	0	0	0	0	0	0	0	0	0	0	0	0	0	0	0	0	0	0	0	0	0	0	0	0
ENSG00000229225	0	0	0	0	0	0	0	0	0	0	0	0	0	0	0	0	0	0	0	0	0	0	0	0	0	0	0	0	0	0	0	0	0	0	0	0	0	0	0	0	0	0	0	0	0	0	0	0	0
ENSG00000230863	0	0	0	0	0	0	2	0	1	3	0	0	0	1	1	0	0	0	0	0	2	2	1	3	0	0	0	0	0	0	0	5	1	2	0	0	0	0	1	0	0	0	0	3	2	0	0	0	0
ENSG00000225598	0	0	0	0	0	0	0	0	0	0	0	0	0	0	0	0	0	0	0	0	0	0	0	0	0	0	0	0	0	0	0	0	0	0	0	0	0	0	0	0	0	0	0	0	0	0	0	0	0
ENSG00000286455	0	13	0	0	0	0	0	0	0	0	0	0	0	0	0	0	0	0	0	0	0	0	0	0	0	0	0	0	0	0	0	0	0	0	0	0	0	0	0	0	0	0	0	0	0	0	0	0	0
ENSG00000225087	0	0	0	0	0	0	0	0	0	0	0	0	1	0	0	0	0	0	0	0	0	0	0	0	0	0	0	0	2	0	0	0	0	0	0	0	0	0	0	0	0	0	0	0	0	0	0	0	0
ENSG00000280378	26	0	17	2	16	10	18	31	4	24	16	13	9	25	131	54	73	68	24	25	19	17	19	3	17	3	8	6	18	24	6	8	29	12	20	10	9	10	21	12	14	14	13	17	24	37	32	15	16
ENSG00000230053	0	0	0	0	0	0	2	0	0	0	0	0	0	0	0	0	0	0	0	0	0	0	0	0	0	0	0	0	0	0	0	0	5	0	0	0	0	0	0	0	0	0	0	0	0	0	0	0	0
ENSG00000137941	235	104	58	27	180	112	200	108	192	151	61	77	16	27	33	33	16	17	161	215	69	73	94	72	77	65	52	45	60	70	45	74	60	42	17	20	45	41	116	36	7	25	23	58	47	30	36	18	62
ENSG00000224326	0	0	0	0	0	0	0	0	0	0	0	0	0	0	0	0	0	0	0	0	0	0	0	0	0	0	0	0	0	0	0	0	0	0	0	0	0	0	0	0	0	0	0	0	0	0	0	0	0
ENSG00000286548	4	0	12	8	14	1	3	1	2	7	3	6	5	5	1	0	4	0	0	4	5	3	4	9	9	3	19	6	8	8	13	35	10	1	5	0	13	19	12	5	2	10	3	3	10	2	12	5	9
ENSG00000066135	2287	293	2743	2752	2212	2217	2424	1914	2045	1852	2625	2483	3012	2736	734	1208	591	1264	2117	2293	4390	4677	4080	5235	5838	6300	7225	7426	5185	4779	4667	5385	7768	5268	3858	3439	3842	3841	4464	3629	2902	3409	3007	3546	2409	2921	2000	3025	3169
ENSG00000272094	0	0	2	0	2	0	0	2	4	4	1	0	0	0	11	8	4	0	1	3	0	0	2	0	0	0	3	1	0	0	0	1	1	0	1	0	0	0	1	1	0	0	0	1	2	2	2	0	1
ENSG00000228853	0	0	0	0	0	0	0	0	0	0	0	0	0	0	0	0	0	0	0	0	0	0	0	0	0	0	0	0	0	0	1	0	0	0	0	0	0	0	0	0	0	0	0	0	0	0	0	0	0
ENSG00000232453	36	2	10	2	5	14	17	11	6	29	24	7	8	6	23	8	12	3	26	36	9	12	3	7	2	11	9	10	4	1	6	3	6	4	15	8	12	12	7	20	12	6	5	4	13	11	12	3	3
ENSG00000260386	0	10	0	0	0	0	2	7	2	0	0	1	0	0	3	1	0	1	0	0	0	1	0	0	0	0	0	0	0	0	0	0	0	0	0	0	1	0	0	0	0	0	0	4	0	1	0	0	1
ENSG00000284895	0	0	0	0	0	0	0	0	0	0	0	0	0	0	0	0	0	0	0	0	0	0	0	0	0	0	0	0	0	0	0	0	0	0	0	0	0	0	0	0	0	0	0	0	0	0	0	0	0
ENSG00000117174	149	59	317	320	298	213	268	268	261	227	272	268	281	280	391	293	193	341	128	97	453	413	328	480	331	324	416	365	495	472	361	363	488	402	421	382	403	412	406	352	290	363	360	442	351	440	417	587	549
ENSG00000237413	0	0	0	0	0	0	0	0	0	0	0	0	0	0	0	0	1	0	0	0	0	0	0	0	0	3	1	0	0	0	0	0	0	0	0	0	0	0	0	0	0	0	0	0	1	0	0	0	0
ENSG00000184313	61	48	220	181	211	133	68	43	135	66	122	73	212	308	128	65	46	42	31	28	251	208	132	89	157	81	76	114	170	145	90	163	151	72	269	199	118	219	199	196	320	175	277	205	214	269	188	286	253
ENSG00000284645	0	0	0	0	0	1	0	0	0	0	0	0	0	0	1	0	0	0	0	0	0	0	0	0	0	0	0	0	0	0	0	0	0	0	0	0	0	0	1	0	0	0	0	0	0	0	0	0	0
ENSG00000225446	0	0	0	0	0	0	1	0	0	0	0	3	0	0	1	3	13	3	3	0	2	0	10	0	0	3	0	0	3	0	0	0	3	0	1	0	2	3	0	0	0	0	5	0	0	0	1	2	4
ENSG00000288543	0	0	0	0	0	0	0	0	0	0	0	0	0	2	0	0	0	0	0	0	0	1	0	0	0	0	0	0	1	0	0	0	0	0	0	0	0	0	0	0	0	0	0	0	0	0	0	0	1
ENSG00000122420	0	2	9	2	1	0	0	2	5	3	2	0	12	8	3	1	10	6	0	1	2	0	0	0	0	2	0	0	0	1	0	11	2	0	1	0	6	5	5	3	14	1	0	0	9	27	39	3	3
ENSG00000284240	2	2	2	15	1	0	28	16	11	16	5	2	6	3	0	2	0	2	1	1	19	52	26	48	12	14	9	4	11	4	11	19	21	17	3	13	15	15	50	32	0	18	4	6	4	8	1	11	24
ENSG00000236290	1	0	0	4	0	0	0	0	0	0	0	0	0	0	0	0	0	0	0	0	0	0	4	0	0	0	0	0	0	0	0	0	0	0	0	0	0	4	0	0	0	0	0	0	2	0	0	0	0
ENSG00000143013	3069	871	1849	1725	1703	1662	1766	1486	1559	1414	1957	2018	2556	2463	935	1051	918	1487	2543	3895	2522	2971	2474	3141	2359	2025	1628	1886	2239	2219	2024	2220	2029	1817	2719	2370	2756	2093	3972	2313	2119	1828	1685	1762	1622	2418	1836	1888	2094
ENSG00000226084	376	549	439	411	313	350	432	400	404	472	519	372	602	604	939	547	560	771	320	319	719	672	462	828	497	525	720	525	801	751	633	469	590	570	707	671	594	526	738	529	1220	1329	635	594	290	379	297	717	403
ENSG00000134748	1761	1380	2198	2353	3058	2380	2541	2458	2618	2611	2698	2529	2549	2203	2621	2100	1854	2187	2008	2216	3089	3344	2661	3542	2715	2443	2787	2532	3152	2660	2194	2763	3017	2532	2611	2273	2835	2570	3214	2577	2085	2351	2429	2395	2976	2780	1987	2293	2444
ENSG00000142892	100	44	450	320	458	366	431	456	560	571	662	651	652	615	244	359	241	535	120	84	423	426	584	715	598	747	847	622	646	577	550	666	848	608	648	457	458	376	462	279	279	530	418	599	517	707	614	836	1000
ENSG00000219102	3	0	1	4	3	3	2	1	2	3	1	3	0	0	0	0	0	2	0	0	1	1	1	10	5	1	2	2	11	2	3	7	0	0	5	1	4	2	3	3	0	3	1	1	3	3	1	3	2
ENSG00000287743	79	15	18	26	32	39	38	23	53	44	79	60	130	79	20	9	52	30	20	5	39	49	35	68	24	20	15	16	23	21	38	48	41	33	27	19	47	34	37	42	28	21	16	33	36	72	35	32	39
ENSG00000229332	0	0	0	0	1	0	0	0	0	0	0	0	0	0	0	0	0	0	0	0	0	0	0	3	0	0	0	0	0	0	0	0	0	0	0	0	0	0	0	0	0	0	0	0	0	0	0	0	0
ENSG00000227937	0	0	0	0	0	0	0	0	0	0	0	0	0	0	0	0	0	0	0	0	0	0	0	0	0	0	0	0	0	0	0	0	0	0	0	0	0	0	0	0	0	0	0	0	0	0	0	0	0
ENSG00000229752	1	0	0	0	1	1	1	0	0	0	0	0	0	0	1	0	0	1	0	0	0	0	1	0	0	2	0	1	0	1	1	0	1	1	0	0	0	0	0	1	1	2	0	0	3	0	0	1	0
ENSG00000237505	26	4	4	2	7	8	7	3	2	7	0	0	2	2	4	5	4	11	26	14	15	13	3	12	14	3	12	3	1	8	7	9	12	5	0	7	10	16	19	1	3	10	13	4	12	10	10	5	2
ENSG00000285462	0	0	0	0	0	0	0	0	0	0	0	0	0	0	0	0	0	0	0	0	2	0	0	0	0	0	0	0	0	0	0	0	1	0	0	0	0	0	0	1	0	0	0	0	0	0	0	0	0
ENSG00000233216	8	0	0	0	1	0	0	0	0	0	0	0	0	0	0	0	0	0	0	0	0	0	0	0	0	0	1	0	0	0	0	0	0	0	0	0	0	0	0	0	0	0	0	0	0	0	0	0	0
ENSG00000197273	3	0	0	2	0	0	0	0	0	0	0	0	4	0	0	0	1	0	1	3	0	0	4	0	0	1	0	0	0	0	0	0	3	1	2	0	3	0	1	1	1	1	1	1	5	2	2	1	0
ENSG00000226804	1	0	0	0	0	0	1	0	0	0	0	0	0	0	0	0	0	0	0	2	0	0	0	0	0	0	0	0	0	0	0	0	0	0	0	0	0	0	0	0	0	0	0	0	0	0	0	0	0
ENSG00000230728	1	0	9	1	16	15	3	3	2	1	1	6	9	13	9	10	5	4	3	8	1	1	4	12	2	0	1	4	3	2	4	10	8	2	16	10	0	2	2	17	11	2	3	8	6	14	10	11	7
ENSG00000232846	0	0	4	0	3	0	0	0	0	0	0	0	0	0	0	0	0	0	0	1	2	0	0	0	0	0	0	0	0	0	0	0	0	0	0	0	0	0	0	0	0	0	0	0	1	0	0	0	0
ENSG00000230787	0	0	0	0	0	0	0	0	0	0	0	2	0	0	0	0	0	0	0	0	0	0	0	0	0	1	0	0	0	0	0	0	0	0	0	1	0	0	0	0	1	0	0	0	0	2	1	0	0
ENSG00000116641	451	229	209	174	275	199	191	165	172	134	112	136	66	76	452	457	285	435	576	585	197	243	230	260	171	157	169	142	203	172	105	216	183	158	174	220	193	203	175	181	194	224	293	295	375	537	416	306	263
ENSG00000237453	0	0	0	0	0	0	0	0	0	0	0	0	0	0	0	0	0	0	0	1	0	0	0	0	0	0	0	0	0	0	0	0	0	0	0	0	0	0	0	0	0	0	0	0	0	0	0	0	0
ENSG00000172260	5	18	20	29	0	3	42	22	26	44	31	25	33	44	3	8	12	8	1	2	51	43	41	79	65	72	86	75	48	39	118	59	73	54	52	70	52	44	85	27	41	85	102	82	12	14	10	101	151
ENSG00000285473	0	0	0	0	0	0	0	0	0	0	0	0	0	0	0	0	0	0	0	0	0	0	0	0	0	0	0	0	0	0	0	0	0	0	0	0	0	0	0	0	0	0	0	0	0	0	0	0	0
ENSG00000237959	0	0	0	0	0	0	0	0	0	0	0	0	0	0	1	0	1	0	0	0	0	0	0	0	1	1	0	0	0	0	0	1	0	0	0	0	0	0	0	0	1	1	0	0	0	0	0	0	0
ENSG00000231364	0	3	0	0	0	0	0	0	0	0	0	0	0	5	0	0	0	0	0	0	0	0	0	0	0	0	0	0	0	0	0	0	0	2	0	2	0	0	0	4	0	0	0	0	0	0	0	0	0
ENSG00000234578	0	0	0	0	0	0	0	0	0	0	0	0	0	0	0	0	0	0	0	0	0	0	0	0	0	0	0	0	0	0	0	0	0	0	0	0	0	0	0	0	0	0	0	0	0	0	0	0	0
ENSG00000137944	271	88	341	328	519	340	202	326	367	253	213	180	177	222	837	642	586	691	271	352	376	409	395	491	276	346	356	339	427	366	313	399	443	338	509	501	316	410	443	390	406	515	421	485	632	876	736	599	601
ENSG00000229505	0	0	0	0	1	0	0	0	0	0	1	0	0	0	0	0	0	0	0	0	0	0	0	0	0	0	0	0	0	0	0	0	0	0	0	0	3	0	0	0	0	0	0	0	0	2	0	0	0
ENSG00000228187	0	0	0	0	0	0	1	0	0	0	0	0	0	0	0	0	0	0	0	0	0	0	0	0	0	0	0	0	0	1	0	0	0	0	0	0	0	1	0	1	0	0	0	0	0	0	0	0	0
ENSG00000182183	17	21	32	31	23	27	37	49	35	39	71	18	38	42	42	18	20	15	11	0	49	36	35	42	10	15	41	18	28	25	39	20	16	28	32	7	30	16	44	46	62	23	23	24	44	35	23	54	48
ENSG00000236407	0	0	0	0	0	0	0	0	0	0	0	0	0	0	0	0	0	0	0	0	0	0	0	0	0	0	0	0	0	0	0	0	0	0	0	0	0	0	0	0	0	0	0	0	0	0	0	0	0
ENSG00000271949	0	0	0	0	0	0	0	0	0	0	0	0	0	0	0	0	0	0	0	0	0	0	0	0	0	0	0	0	0	0	0	0	0	0	0	0	0	0	0	0	0	0	0	0	0	0	0	0	0
ENSG00000227062	0	0	0	0	0	0	0	0	0	0	0	0	0	0	0	0	0	0	0	0	0	0	0	0	0	0	0	0	0	0	0	0	0	0	0	0	0	0	0	0	0	0	0	0	0	0	0	0	0
ENSG00000067334	3645	1494	1491	1418	1942	1794	1446	1360	1498	1225	1101	1057	1166	998	1058	869	1035	1325	4011	7158	1327	1497	1349	1672	1311	1011	1205	1382	1704	1580	1180	1262	1199	1208	1312	1068	1267	1052	1490	1234	1066	917	745	936	2063	1958	1411	1092	1407
ENSG00000235011	0	0	0	0	0	0	0	0	0	0	0	0	0	0	0	0	0	0	0	0	0	0	0	0	0	0	0	0	0	0	0	0	0	0	0	0	0	0	0	0	0	0	0	0	0	0	0	0	0
ENSG00000226938	0	15	0	0	0	0	0	0	0	0	0	0	0	0	0	0	0	0	0	0	0	0	0	0	0	0	0	0	0	0	0	2	0	0	0	1	0	0	0	0	0	0	0	0	0	0	0	0	0
ENSG00000213559	0	0	0	1	0	1	0	0	0	0	0	0	0	0	1	0	0	0	0	0	0	0	1	0	0	0	0	0	0	2	0	0	0	0	5	0	0	1	0	0	1	0	0	0	0	0	0	0	0
ENSG00000287587	0	0	1	1	0	1	1	0	0	0	0	0	0	0	0	0	0	0	1	0	2	1	0	1	0	0	0	0	0	0	2	0	0	0	0	5	0	0	1	0	0	2	2	0	0	0	0	0	2
ENSG00000142949	6210	625	3687	3133	13006	11936	2305	1783	5228	1663	2858	2975	2588	1823	674	1457	573	1448	2739	2431	3748	4019	5653	6893	6051	7394	8864	6276	6857	5988	3163	4895	8055	5166	3714	2764	3347	3201	3133	2570	2018	3509	3822	4674	6543	8300	5475	6921	5593
ENSG00000116133	904	360	2235	2222	1729	1828	4109	3647	2976	2698	3890	3600	2740	1832	521	1197	378	1451	1144	1164	3006	3389	2575	4037	3538	3569	4923	2244	3100	3239	4858	5193	5157	4108	1672	1329	3166	2598	3752	2961	1396	2571	1617	2617	3164	2662	1753	1638	2382
ENSG00000232882	7	0	4	0	8	11	11	11	6	18	14	19	11	6	5	10	14	20	4	0	28	7	19	14	24	10	25	15	9	10	8	37	13	10	3	12	13	23	18	8	0	11	17	23	14	23	22	12	18
ENSG00000171502	117	6	147	116	669	370	396	318	342	258	73	111	17	20	33	26	31	34	67	120	184	285	128	129	167	88	175	46	81	94	134	426	252	201	223	139	187	165	368	172	293	187	218	234	1361	1416	1018	363	451
ENSG00000116157	153	323	555	534	486	593	984	1026	638	707	1034	862	705	562	404	405	230	490	318	282	880	910	585	973	916	972	1052	709	853	765	714	994	1048	998	708	629	843	789	998	780	804	979	664	692	1071	1353	967	1587	1213
ENSG00000143036	1	10	14	2	13	12	23	27	22	22	58	41	50	44	5	4	1	10	0	1	2	9	13	10	21	9	6	12	17	7	6	13	11	6	11	6	7	10	13	12	14	2	11	6	49	18	18	22	21
ENSG00000230817	0	0	0	0	0	0	0	0	0	0	0	0	0	0	0	0	0	0	0	0	0	0	0	0	0	0	0	0	0	0	0	0	0	0	0	0	0	0	0	0	1	0	2	0	0	1	0	0	0
ENSG00000065243	546	166	741	463	998	723	666	331	818	780	367	468	666	682	527	809	671	601	179	202	735	729	952	1043	768	541	749	589	826	671	362	773	1049	552	721	650	775	722	1002	417	294	443	746	765	746	698	549	553	1231
ENSG00000226759	0	0	0	2	0	0	0	0	0	0	0	0	0	0	1	2	1	0	0	0	0	0	0	0	0	0	0	0	0	0	0	0	0	0	0	0	0	0	0	0	0	0	0	0	0	1	0	0	0
ENSG00000226960	0	0	0	0	0	0	0	0	0	0	0	0	0	0	0	0	0	0	0	0	0	0	0	0	0	0	0	0	0	0	0	0	0	0	0	0	0	0	0	0	0	0	0	0	0	0	0	0	0
ENSG00000234080	8	25	0	0	3	0	2	0	3	1	6	3	4	2	3	4	1	6	0	2	2	3	0	1	2	8	5	2	3	4	4	2	5	2	3	1	1	4	4	3	4	5	7	3	3	2	5	6	4
ENSG00000237899	40	23	61	57	116	64	103	49	100	63	65	92	102	155	10	0	9	12	14	47	124	112	63	95	60	48	77	65	51	61	33	76	74	78	46	49	77	107	118	106	55	42	93	109	74	132	88	48	80
ENSG00000227290	4	0	0	3	0	0	0	0	0	0	0	0	0	0	0	0	0	1	0	0	1	0	0	0	0	0	1	0	1	0	0	0	0	1	0	1	0	0	0	0	1	0	0	0	0	3	0	1	0
ENSG00000282898	0	0	0	0	0	0	0	0	0	0	0	0	0	0	0	0	0	0	0	0	0	0	0	0	0	0	0	0	0	0	0	0	0	0	0	0	0	0	0	0	0	0	0	0	0	0	0	0	0
ENSG00000285409	0	0	0	0	0	0	0	0	0	0	0	0	0	0	0	0	0	0	0	0	0	0	0	0	0	0	0	0	0	0	0	0	0	0	0	0	0	0	0	0	0	0	0	0	0	0	0	0	0
ENSG00000231090	0	0	0	0	0	0	0	0	0	0	0	0	0	0	0	0	0	0	0	0	0	0	0	0	0	0	0	0	0	0	0	0	0	0	0	0	0	0	0	0	0	0	0	0	0	0	0	0	0
ENSG00000117528	521	85	751	648	837	706	810	676	775	778	649	760	708	698	441	558	293	588	246	241	833	722	817	869	796	716	730	746	916	864	525	891	899	848	839	778	777	650	868	507	447	785	603	759	958	1016	843	848	1139
ENSG00000271723	8	0	8	11	24	10	8	8	11	15	9	31	9	11	11	14	4	3	2	0	30	11	5	13	15	8	10	17	15	16	30	16	21	4	15	31	20	34	22	15	18	11	26	19	29	48	23	39	34
ENSG00000172339	98	39	93	99	161	197	72	54	108	54	73	41	34	29	35	32	20	36	101	74	75	57	54	96	65	55	77	51	120	83	61	67	61	97	81	41	88	117	55	81	34	85	38	49	184	196	167	124	118
ENSG00000036549	713	256	602	641	647	500	554	635	491	559	674	720	702	748	1583	1775	1104	1831	540	482	1012	998	834	1086	753	787	957	853	940	822	463	872	1091	795	795	778	766	742	1139	683	871	1004	999	999	712	1093	987	1204	1195
ENSG00000287724	0	0	0	0	1	2	0	0	3	0	0	0	0	0	0	1	1	0	0	0	2	0	0	2	0	2	0	0	0	1	0	2	0	0	3	0	0	0	0	0	0	0	0	0	1	4	0	0	1
ENSG00000058799	1460	289	982	916	1632	1297	656	740	888	495	678	494	956	949	714	431	679	737	1456	1541	755	718	525	728	520	465	460	634	806	773	729	643	723	520	939	787	560	568	739	696	1213	665	645	538	1356	1812	1365	816	709
ENSG00000225191	0	0	0	0	0	0	0	0	0	0	0	0	0	0	0	0	0	0	0	0	0	0	1	0	0	0	0	0	0	0	0	0	0	0	0	0	0	0	0	0	0	0	0	0	0	0	0	0	0
ENSG00000287870	0	0	0	0	0	0	0	0	0	0	0	0	0	3	0	0	0	0	0	2	0	0	0	0	0	0	0	0	0	1	0	0	0	0	3	0	0	0	0	0	0	0	0	0	0	0	0	1	0
ENSG00000232048	0	0	0	0	0	0	0	0	0	0	0	0	0	0	0	0	0	0	0	0	0	0	0	0	0	0	0	0	0	2	0	0	0	0	0	0	0	0	0	0	0	0	0	0	0	0	0	0	0
ENSG00000232857	0	0	0	0	0	0	0	1	0	0	0	0	0	0	0	0	0	0	0	0	0	0	0	0	0	0	0	0	0	0	0	0	0	0	0	0	0	0	0	0	0	0	0	0	0	0	0	0	0
ENSG00000273637	0	0	0	0	0	0	0	0	0	0	0	0	0	0	0	0	0	0	0	0	0	0	0	0	0	0	0	0	0	0	0	0	0	0	0	0	0	0	0	0	0	0	0	0	0	0	0	0	0
ENSG00000203985	0	2	0	0	0	0	0	0	0	0	2	0	0	0	0	0	0	0	0	0	0	0	0	0	0	0	0	0	0	0	0	0	0	0	0	0	0	0	0	0	0	0	0	0	0	0	0	0	0
ENSG00000228838	0	0	3	2	1	1	4	6	1	2	0	6	2	1	0	1	1	0	0	0	5	3	2	1	0	0	0	0	1	5	0	0	0	0	0	0	0	1	1	0	0	1	0	0	0	1	0	0	8
ENSG00000283761	15	0	21	8	7	5	3	12	15	11	0	4	8	3	20	20	10	7	6	4	11	0	5	2	4	1	2	6	2	4	0	2	0	5	13	2	9	10	1	9	7	0	3	1	7	3	6	6	4
ENSG00000189433	2	0	0	2	0	0	2	3	0	0	0	2	2	5	1	0	5	0	0	0	0	0	0	0	0	0	0	0	0	0	0	0	0	0	0	0	0	0	1	2	11	0	1	0	0	0	0	0	0
ENSG00000230759	0	0	0	0	0	0	0	0	0	0	0	0	0	0	0	0	0	0	0	0	0	0	0	0	0	0	0	0	0	0	0	0	0	0	0	0	0	0	0	0	0	0	0	0	0	0	0	0	0
ENSG00000179178	1	37	0	0	0	3	2	0	3	0	0	0	1	0	5	0	1	0	0	1	2	0	2	8	2	0	0	0	2	0	0	1	2	0	0	0	1	0	0	0	2	0	5	2	1	0	0	0	0
ENSG00000142700	3229	519	2521	2368	2348	2272	3301	2743	2331	2590	2394	2264	2257	2182	2936	2396	2575	3015	2055	2471	3350	3969	1807	3069	3546	3495	3349	3495	2670	2496	2467	3272	3745	2915	3530	3136	3580	3323	4230	3541	4312	3428	3187	3178	3357	4086	2952	3383	2904
ENSG00000285525	0	0	0	0	0	0	2	0	0	0	0	0	0	0	0	0	0	0	0	0	0	0	0	0	0	0	0	1	0	0	1	0	0	0	0	0	0	0	0	0	0	0	0	0	0	0	0	0	0
ENSG00000236098	0	0	0	0	0	0	0	0	0	0	0	0	0	0	0	0	0	0	0	0	0	2	0	0	0	0	0	0	0	0	0	0	0	0	0	0	0	0	0	0	0	0	0	0	0	1	0	0	0
ENSG00000233514	3	0	1	1	4	5	1	5	0	0	2	1	3	8	10	5	1	1	2	0	0	0	0	0	1	1	5	3	1	0	1	0	0	1	1	6	1	1	1	1	0	0	0	7	3	1	2	3	3
ENSG00000127124	1771	365	2081	1754	2896	2889	1850	1479	2166	1610	2321	2296	2193	1789	1265	1442	519	1118	1641	1297	1677	2051	1854	1948	2100	1563	1565	1715	1835	1569	805	1656	1946	1228	1521	1225	1424	1399	1512	1572	1480	984	905	1280	2774	2034	1162	1456	1562
ENSG00000266993	15	18	70	35	105	65	55	22	70	28	8	45	33	24	28	104	49	86	6	12	57	58	59	42	57	32	54	34	46	44	7	48	84	22	36	50	62	78	98	23	20	47	85	82	58	44	30	49	84
ENSG00000223675	0	5	0	0	0	0	0	0	0	0	0	0	6	0	0	0	0	0	0	0	0	0	0	0	0	0	0	0	0	0	0	0	0	0	0	0	0	0	0	0	0	0	0	0	0	0	0	0	0
ENSG00000229316	4	0	0	8	9	10	0	4	4	1	0	0	0	0	2	7	0	0	9	3	2	1	0	0	2	2	1	0	0	0	2	0	1	5	0	1	1	0	0	0	10	0	8	2	2	2	1	0	2
ENSG00000287406	0	0	0	0	0	0	0	0	0	0	0	0	0	0	0	0	0	0	0	0	0	0	0	0	0	0	0	0	0	0	0	0	0	0	0	0	0	0	0	0	0	0	1	0	0	0	0	0	1
ENSG00000225767	0	4	7	0	0	0	7	0	7	3	0	0	2	6	9	3	3	6	0	0	12	3	6	0	8	1	6	0	2	0	0	9	1	8	0	4	1	1	9	0	0	4	1	14	0	6	3	2	8
ENSG00000234099	1	0	0	0	0	0	0	0	0	0	0	0	0	0	0	0	0	0	0	1	0	0	0	0	0	0	0	0	0	0	0	0	0	0	0	0	2	0	0	0	0	0	0	0	0	0	0	0	0
ENSG00000137936	798	254	81	71	42	54	144	85	100	93	218	189	265	216	495	643	307	558	1074	1193	81	99	70	106	96	157	149	106	197	107	63	85	158	113	185	279	57	72	79	36	314	112	202	123	143	677	546	318	177
ENSG00000235308	1	0	1	0	0	2	0	2	0	3	5	5	0	2	0	2	0	2	0	0	6	13	2	0	1	0	9	0	13	2	0	0	9	3	2	0	0	4	5	1	0	3	0	5	4	1	4	1	6
ENSG00000232752	0	0	0	0	0	0	0	0	0	0	0	0	0	0	0	0	0	0	0	0	0	0	0	0	0	0	0	0	0	0	0	0	0	0	0	0	0	0	0	0	0	0	0	0	0	0	0	0	1
ENSG00000235829	0	0	0	0	0	0	0	0	0	0	0	0	0	0	0	0	0	0	0	0	0	0	0	1	0	0	0	0	0	0	0	0	0	0	0	0	0	0	0	0	0	0	0	0	0	0	0	0	0
ENSG00000143032	0	7	9	1	2	3	7	3	5	8	4	11	7	2	211	16	103	47	0	0	6	13	7	12	19	6	3	9	2	6	9	17	15	10	4	6	4	4	3	1	5	0	1	6	3	5	2	3	5
ENSG00000226745	1	0	0	0	0	0	0	0	0	1	0	0	0	0	1	0	0	4	0	3	2	5	0	0	0	0	0	0	0	0	3	0	1	0	0	4	0	1	2	1	1	3	1	0	1	6	3	1	1
ENSG00000280040	0	0	0	0	2	0	0	0	0	0	2	0	4	0	0	0	0	0	0	0	0	0	0	0	0	0	0	0	0	0	0	0	0	0	0	1	0	0	0	2	0	0	0	0	0	0	0	0	0
ENSG00000117519	43	77	103	113	168	178	306	185	210	408	352	373	174	156	161	188	139	301	24	31	166	258	170	361	362	317	415	138	215	236	199	376	414	441	152	99	223	256	261	162	65	278	179	267	166	185	152	168	167
ENSG00000270507	0	0	0	0	0	0	0	0	0	0	0	0	0	0	0	0	0	0	0	0	0	0	0	0	0	0	0	0	0	0	0	0	0	0	0	0	0	0	0	0	0	0	0	0	0	0	0	0	0
ENSG00000238037	0	0	0	0	0	0	0	0	0	0	0	0	0	0	0	0	0	0	0	0	0	0	0	0	0	0	0	0	0	0	0	0	0	0	0	0	0	0	0	0	0	0	0	0	0	0	0	0	0
ENSG00000215869	0	4	0	0	0	0	1	0	0	0	0	0	0	0	0	0	0	0	1	0	0	0	0	0	0	0	0	0	0	0	0	0	0	0	0	0	0	0	0	0	0	0	1	0	0	1	0	0	0
ENSG00000134215	1854	315	1074	1046	1447	1185	663	569	905	572	829	843	846	703	868	937	567	1107	1793	1230	1123	1446	860	1189	692	651	775	707	935	793	563	838	877	760	958	904	1145	930	1490	1057	755	950	1048	1199	1662	1980	1463	1197	1235
ENSG00000227935	0	0	0	0	0	0	0	0	0	0	0	0	0	0	0	0	0	0	0	0	0	0	0	0	0	0	0	0	0	0	0	0	0	0	0	0	0	0	0	0	0	0	0	0	0	0	0	0	0
ENSG00000228502	1967	1239	1698	1414	1940	1750	1534	1315	1441	1041	1194	1007	1912	1475	2162	857	1785	2732	813	1376	1330	1534	1523	2766	1990	1937	2820	2017	2728	2431	2682	2009	1870	2321	3074	3258	2348	1800	2193	1942	5205	4936	2204	1868	1049	1433	1010	2162	925
ENSG00000236268	0	1	0	0	0	0	0	0	0	0	0	0	2	6	3	0	0	1	0	3	0	0	0	0	0	0	0	0	0	0	0	0	0	0	0	1	3	0	0	0	0	0	5	0	0	0	0	0	0
ENSG00000271277	0	0	0	0	0	0	0	0	0	0	0	0	0	0	0	0	0	0	0	0	0	0	0	0	0	0	0	0	0	0	0	0	0	0	0	0	0	0	0	0	0	0	0	0	0	0	0	0	0
ENSG00000236888	1	2	0	0	0	0	2	0	1	0	1	0	0	0	0	0	0	0	0	2	1	0	0	0	1	1	0	1	1	1	1	0	1	0	0	2	0	0	0	0	1	0	0	0	0	1	0	1	0
ENSG00000279778	0	0	0	1	0	0	2	0	3	1	0	0	0	0	0	0	0	2	0	0	2	2	1	2	0	0	0	0	2	1	2	1	1	7	0	0	4	9	1	6	0	0	0	0	0	0	1	0	2
ENSG00000230828	0	0	0	0	0	0	0	0	0	0	0	0	0	0	0	0	0	0	0	0	0	0	0	0	0	0	0	0	0	0	0	0	0	0	0	0	0	0	0	0	0	0	0	0	0	0	0	0	0
ENSG00000188641	406	185	1327	1080	1596	1372	792	785	1033	720	801	714	590	475	496	785	466	909	594	527	1167	986	1206	1623	510	763	970	715	902	829	336	746	840	652	757	639	764	659	827	649	363	889	840	1075	2042	2030	1604	1542	1324
ENSG00000152078	32	37	49	40	31	33	98	41	79	111	65	71	46	49	300	496	364	708	18	39	49	36	66	91	86	123	139	65	145	128	55	81	152	102	119	140	45	37	38	19	246	62	150	82	78	233	277	209	90
ENSG00000233359	0	15	0	0	0	0	0	0	0	0	0	0	0	0	0	0	0	0	0	0	0	2	0	2	0	2	0	0	0	0	0	0	0	0	0	0	0	4	1	0	0	0	0	0	0	0	0	1	2
ENSG00000237954	0	0	0	0	0	0	0	0	0	0	0	0	0	0	0	3	0	0	0	0	0	0	0	0	0	0	0	0	0	0	0	0	0	0	0	0	0	0	0	0	0	0	0	0	0	0	0	0	0
ENSG00000171492	705	132	1381	1264	1145	1025	880	777	962	852	1692	1179	1715	1620	1384	1504	993	1804	697	519	1550	1840	1214	1617	1224	1034	1054	1367	1489	1433	602	1139	1313	1067	1603	1617	1438	1142	1729	1448	2045	1070	1138	1133	1235	2611	2120	2218	1507
ENSG00000233129	0	0	0	0	0	0	0	0	0	0	0	0	0	0	0	0	0	0	0	0	0	0	0	0	0	0	0	0	0	0	0	0	0	0	0	0	0	0	0	0	0	0	0	0	0	0	0	0	0
ENSG00000170989	1	0	0	0	4	0	0	0	0	1	0	0	1	0	0	0	0	0	0	1	0	0	0	0	0	0	0	0	0	0	0	0	0	0	2	0	0	0	0	0	0	0	0	0	1	0	1	0	1
ENSG00000233557	0	0	0	0	0	0	0	0	0	0	0	0	0	0	0	0	0	0	0	0	0	0	0	0	0	0	0	0	0	0	0	0	0	0	0	0	0	0	0	0	0	0	0	0	0	0	0	0	0
ENSG00000237897	0	0	0	0	1	0	0	0	0	0	0	0	0	0	0	0	0	0	0	0	0	0	0	0	0	0	0	0	0	0	0	1	0	0	0	0	0	0	0	0	0	0	0	0	0	0	0	0	0
ENSG00000116299	34	58	50	25	23	21	43	33	77	76	37	25	15	15	30	20	4	14	31	11	30	34	37	35	48	45	29	43	18	15	35	55	50	43	33	30	23	23	12	24	30	40	21	35	66	108	72	55	35
ENSG00000137962	9	37	0	0	5	2	4	0	5	5	1	0	0	0	4	2	2	0	0	3	3	1	1	0	1	2	1	0	1	9	1	1	1	1	8	9	2	0	4	4	2	0	2	3	5	13	3	2	4
ENSG00000227832	0	0	0	0	0	0	0	0	0	0	0	0	0	0	0	0	2	0	0	0	0	0	0	0	0	0	1	0	0	0	0	0	0	0	0	0	0	0	0	0	0	0	0	0	0	0	0	0	0
ENSG00000286692	0	0	0	2	0	0	0	4	4	0	0	2	3	0	0	0	0	0	0	1	0	0	0	7	0	0	1	0	2	1	0	1	0	0	0	0	0	0	7	1	0	1	0	0	0	0	0	0	1
ENSG00000260464	7	0	2	6	0	3	8	4	2	4	16	11	22	9	4	2	3	3	2	7	8	9	0	4	2	9	12	5	8	11	5	13	14	5	6	6	8	15	21	11	11	4	13	10	1	9	10	5	5
ENSG00000237435	0	0	0	0	0	0	2	0	0	0	0	0	0	0	0	0	0	0	0	0	0	0	0	0	0	0	0	0	0	0	0	0	0	0	0	0	0	0	0	0	0	0	0	0	0	2	0	0	0
ENSG00000231996	0	0	0	0	0	0	0	0	0	0	0	0	0	0	0	0	0	0	0	0	0	0	5	0	0	0	0	0	0	0	0	0	0	0	2	0	0	0	0	0	0	0	0	0	0	0	0	2	0
ENSG00000273204	4	0	0	1	2	0	0	1	0	0	1	0	0	0	3	0	0	0	0	0	1	0	0	1	0	1	1	0	2	1	0	1	4	0	2	0	3	0	2	0	1	2	2	2	4	5	0	0	0
ENSG00000079739	7	58	188	249	135	178	232	281	229	236	376	281	284	191	274	289	171	397	8	17	339	336	227	454	269	333	357	210	205	228	266	233	338	295	326	247	356	328	329	303	388	460	383	334	232	239	221	338	224
ENSG00000117154	0	4	0	0	0	0	0	0	0	0	0	0	0	0	0	0	0	0	0	2	0	0	0	0	0	0	1	0	0	0	0	0	0	0	0	0	0	0	0	0	0	0	0	0	0	0	0	0	0
ENSG00000162377	344	95	808	853	733	725	742	597	651	568	735	661	684	617	788	864	448	1120	429	301	964	1028	948	1066	776	793	1095	983	1218	1137	502	820	1105	833	855	803	787	723	869	643	754	908	744	815	557	550	378	762	671
ENSG00000224613	1	2	0	0	0	0	0	0	0	1	2	5	11	10	4	1	0	2	1	0	2	1	0	0	0	1	1	0	8	0	2	0	0	0	0	0	0	0	0	0	1	2	0	0	1	6	5	2	0
ENSG00000215871	0	0	0	0	1	0	0	0	2	0	0	0	0	0	0	0	0	0	0	0	0	0	0	3	3	0	0	0	0	0	0	0	0	0	1	0	0	0	0	0	0	2	0	0	0	0	1	0	0
ENSG00000287372	0	6	0	0	0	0	0	0	0	0	0	0	0	0	1	0	2	0	0	0	0	0	0	0	0	0	0	0	0	0	0	0	0	0	0	0	0	0	0	0	0	0	1	0	0	0	0	0	0
ENSG00000232542	0	0	0	0	4	0	0	0	2	0	0	0	0	0	0	0	0	1	0	0	0	0	0	0	0	0	0	0	0	0	0	0	0	0	0	0	0	0	0	0	0	0	0	0	2	1	2	0	1
ENSG00000116774	9	2	92	78	21	18	100	136	78	91	1284	607	2198	1462	15	12	67	10	9	6	159	138	50	119	141	173	179	170	147	116	169	230	210	186	195	132	159	142	182	248	130	168	107	125	119	82	43	380	381
ENSG00000287756	2	0	2	0	1	0	0	0	1	0	0	0	1	0	0	0	0	0	0	0	0	13	0	0	0	1	0	0	1	0	0	1	1	0	0	0	0	0	6	1	0	0	0	4	0	0	0	0	0
ENSG00000284652	0	0	9	1	6	10	2	2	0	0	1	0	3	4	7	6	1	3	0	1	6	6	2	16	23	19	18	9	5	5	24	21	9	10	13	8	0	14	9	2	6	17	6	5	2	4	6	2	0
ENSG00000023909	7218	2943	518	391	468	638	1522	1138	1185	1211	686	595	996	853	403	756	469	863	4563	6113	496	430	942	995	820	935	1117	809	1141	1104	835	1170	1280	1192	951	899	483	397	550	256	980	601	637	754	418	688	708	660	496
ENSG00000069702	24	8	94	75	85	79	125	123	104	182	111	184	76	76	57	136	22	129	21	17	175	179	192	204	166	162	163	113	78	81	81	135	150	150	109	113	131	122	143	56	123	140	151	177	49	51	32	121	154
ENSG00000232185	0	0	0	0	0	0	0	0	0	0	0	0	0	0	0	0	0	0	0	0	0	0	0	0	0	0	0	0	0	0	0	0	0	0	0	0	0	0	0	0	0	0	0	0	0	0	0	0	0
ENSG00000230489	2	21	0	0	2	1	16	3	18	6	6	4	7	0	21	2	3	0	0	0	2	6	3	11	0	0	0	0	0	1	0	5	0	6	2	5	5	2	2	2	5	0	0	0	11	9	7	3	11
ENSG00000228399	0	1	0	0	0	0	0	0	3	0	1	0	0	1	0	0	0	0	0	0	0	1	0	0	1	0	3	0	1	0	0	0	0	0	0	3	2	0	0	1	1	1	1	1	0	0	1	3	1
ENSG00000236776	0	0	0	0	0	0	0	0	0	0	0	0	0	0	0	0	0	0	0	0	0	0	0	0	0	0	0	0	0	0	0	0	0	0	0	0	0	0	0	0	0	0	0	0	0	0	0	0	0
ENSG00000224685	0	0	0	0	0	0	0	1	0	0	0	0	0	0	0	0	0	1	1	0	1	0	0	1	0	0	0	0	0	1	0	0	0	0	0	0	0	0	0	0	0	1	0	0	0	0	0	1	0
ENSG00000287076	0	19	0	0	0	0	0	3	0	0	0	0	0	0	0	0	0	0	0	0	0	0	0	0	0	0	0	0	0	0	0	0	0	0	0	0	0	0	0	0	0	0	0	0	0	1	1	0	0
ENSG00000237480	2	0	0	0	0	0	1	0	1	0	0	0	0	0	0	0	0	0	0	0	0	0	0	0	0	2	0	0	0	0	0	0	0	0	0	0	0	0	0	0	0	0	0	1	0	0	0	0	0
ENSG00000271252	0	0	0	0	0	0	0	0	0	0	0	0	0	0	0	0	0	0	0	0	0	0	0	0	0	0	0	0	0	0	0	0	0	0	0	0	0	0	0	0	0	0	0	0	0	0	0	0	0
ENSG00000230427	0	0	0	0	0	0	0	0	0	0	0	0	0	0	0	0	0	0	0	0	0	0	0	0	0	3	0	0	0	0	0	0	2	0	0	0	0	0	0	1	0	0	0	0	0	0	0	0	0
ENSG00000235794	0	0	0	0	0	0	0	0	0	0	0	0	0	0	0	0	0	0	0	0	1	0	0	0	0	0	0	0	0	0	0	0	0	0	0	0	0	0	0	0	0	0	0	0	0	0	0	0	0
ENSG00000286758	0	0	0	0	0	0	0	0	0	0	0	0	0	0	0	0	0	0	0	0	0	0	0	0	0	0	0	0	0	0	0	0	0	0	0	0	0	0	0	0	0	0	0	0	0	0	0	0	0
ENSG00000237337	0	0	0	0	0	0	0	0	0	0	0	0	0	0	0	0	0	0	0	0	0	0	0	0	0	0	0	0	0	0	0	1	0	0	0	0	0	0	0	0	0	0	0	0	0	0	0	0	0
ENSG00000233983	0	0	0	0	0	0	0	0	0	0	0	0	0	0	0	0	0	0	0	0	0	0	0	0	0	0	0	0	0	0	0	0	0	0	0	0	0	0	0	0	0	0	0	0	0	0	0	0	0
ENSG00000198198	8131	699	7064	6423	10316	7957	8218	4933	7820	5763	5290	5554	7387	6003	4946	5746	3673	3656	5364	4335	7556	8639	5718	5470	7270	4407	4863	4660	6681	6833	2518	6224	6763	3415	6022	5352	5980	7198	8341	6139	6241	3224	6044	6644	9047	12480	9893	9540	8587
ENSG00000225183	0	0	0	0	4	0	0	0	2	0	0	0	0	2	1	0	2	0	0	8	0	7	0	0	0	0	0	3	2	0	1	1	0	0	1	0	0	0	0	0	0	0	0	0	0	0	0	1	1
ENSG00000230402	0	0	0	0	0	0	0	0	0	0	0	0	0	0	0	0	0	0	0	0	0	0	0	0	0	0	0	0	0	0	0	0	0	0	0	0	0	0	0	0	0	0	0	0	0	0	0	0	0
ENSG00000116793	351	340	561	469	934	721	1370	1107	1045	1006	1081	1086	566	480	317	207	236	289	585	610	638	725	782	810	814	727	697	499	629	728	601	728	826	745	464	491	598	528	674	537	518	473	504	612	978	1276	969	898	864
ENSG00000238122	137	14	181	100	148	143	180	139	147	130	81	119	94	90	324	197	231	182	75	74	210	256	174	195	155	117	155	129	152	136	174	206	226	173	155	181	182	223	204	163	262	168	345	274	168	320	260	253	238
ENSG00000260879	0	0	0	0	0	0	0	0	0	0	0	0	0	0	0	0	0	0	0	0	0	0	0	0	0	0	0	0	0	0	0	0	0	0	0	0	0	0	0	0	0	0	0	0	0	0	0	0	0
ENSG00000283354	0	0	0	0	0	0	0	0	0	0	0	0	0	0	0	0	0	0	0	0	0	0	0	0	0	0	0	0	0	0	0	0	0	0	0	0	0	0	0	0	0	0	0	0	0	0	0	0	0
ENSG00000232918	1	20	0	0	0	0	0	0	0	0	0	0	0	0	0	0	0	0	0	0	0	0	0	0	0	0	0	0	0	0	0	0	0	0	0	0	0	0	0	0	0	0	0	0	0	0	0	0	0
ENSG00000183298	70	229	125	198	108	128	219	287	204	172	225	124	173	116	305	115	158	181	47	126	169	193	146	308	158	201	237	186	223	229	562	233	248	265	303	245	211	212	262	305	429	704	185	172	63	102	85	177	118
ENSG00000234332	6	0	10	3	1	2	3	3	2	2	9	0	1	0	4	3	8	10	0	0	1	0	3	3	7	14	6	2	1	11	1	1	5	2	7	0	0	2	1	0	5	3	1	7	0	5	3	1	0
ENSG00000117525	181	132	260	273	365	209	180	186	193	142	224	206	365	335	98	91	67	67	169	186	235	274	191	213	145	134	140	114	160	97	98	155	178	126	344	279	156	246	355	339	109	126	163	133	247	292	192	200	140
ENSG00000225079	0	0	0	0	0	0	0	0	0	0	0	0	0	0	0	0	0	0	0	0	0	0	0	0	0	1	0	0	0	0	0	0	0	0	0	0	0	0	0	0	0	0	0	0	1	0	0	0	0
ENSG00000226483	0	0	0	0	0	0	0	0	0	0	0	0	0	0	0	0	0	0	0	1	0	0	0	0	0	0	0	0	0	0	0	0	0	0	0	0	0	0	0	0	0	0	0	0	0	0	0	0	0
ENSG00000224238	0	0	0	2	0	6	0	1	0	0	0	0	0	0	3	0	0	0	0	0	0	0	2	0	0	0	0	0	0	2	0	0	0	2	0	0	0	0	0	2	0	0	0	0	1	0	0	0	1
ENSG00000229537	0	12	0	0	0	0	0	0	0	0	0	0	0	0	0	0	0	0	0	0	0	0	0	0	0	0	0	0	0	0	0	0	0	0	0	0	0	0	0	0	0	0	0	0	0	0	0	0	0
ENSG00000162699	0	0	0	0	0	0	0	0	0	0	0	0	0	0	0	0	0	0	0	0	0	0	0	0	1	0	0	0	0	0	0	0	0	0	0	0	0	0	0	0	0	0	0	0	0	0	0	0	0
ENSG00000162692	0	2	0	0	0	0	0	0	0	0	0	0	0	0	0	0	0	0	0	0	0	0	0	2	0	0	1	0	0	0	0	1	0	1	0	0	0	1	0	0	0	0	4	0	1	1	0	1	1
ENSG00000203914	0	0	0	3	1	2	2	1	1	1	1	1	2	0	0	2	0	2	0	1	1	3	1	4	2	2	3	0	1	0	1	3	0	0	2	0	2	2	0	1	2	5	0	2	4	1	0	7	2
ENSG00000270457	0	0	1	0	0	0	12	0	4	3	0	0	0	0	0	0	0	0	0	0	0	0	0	0	0	0	0	0	0	0	0	0	0	0	0	0	0	0	0	0	0	0	0	0	0	0	1	0	1
ENSG00000203858	0	11	0	0	2	2	0	0	0	0	0	0	3	0	0	0	0	0	0	0	0	0	0	0	0	4	0	0	0	0	0	0	0	3	0	2	0	0	2	0	0	0	0	0	2	0	0	0	1
ENSG00000231987	0	0	1	0	0	0	0	0	0	0	0	0	0	0	0	0	0	0	0	0	0	0	0	0	0	0	0	0	0	0	0	0	0	0	0	0	1	0	0	0	0	0	0	0	2	0	3	0	0
ENSG00000228057	8	1	9	3	4	6	4	7	5	6	6	3	2	0	3	3	4	10	3	5	8	5	4	2	8	6	2	4	9	5	5	16	5	2	0	2	4	10	15	0	5	2	6	7	12	24	12	21	15
ENSG00000224445	0	0	0	0	0	0	0	1	0	0	0	0	0	0	0	0	0	0	0	2	0	1	0	0	0	0	3	0	0	0	0	0	0	0	1	0	2	0	0	0	0	0	0	0	0	0	0	0	0
ENSG00000229842	0	0	0	0	0	0	0	0	0	0	0	0	0	0	0	0	0	0	0	0	0	0	0	0	0	0	0	0	0	0	0	0	0	0	0	0	0	0	0	0	0	0	0	0	0	0	0	0	0
ENSG00000270631	0	0	0	0	0	0	0	0	0	0	0	0	0	0	0	0	0	0	0	0	0	0	0	0	0	0	0	0	0	0	0	0	0	0	0	0	0	0	0	0	0	0	0	0	0	0	0	0	0
ENSG00000229201	0	0	0	0	0	0	0	0	0	0	0	0	0	0	0	0	0	0	0	0	0	0	0	0	0	0	0	0	0	0	0	0	0	0	0	0	0	0	0	0	0	0	0	0	0	0	0	0	0
ENSG00000181656	0	0	14	7	15	10	14	3	16	13	13	25	16	10	0	0	0	0	0	0	13	17	16	16	8	0	3	9	5	7	0	5	4	1	4	5	17	9	14	5	5	1	1	2	9	4	5	9	17
ENSG00000122481	76	108	135	88	143	107	172	89	146	163	148	112	135	122	36	55	27	50	25	21	181	112	129	94	154	66	77	114	188	155	91	104	151	81	154	111	137	192	202	132	150	60	134	84	176	279	268	217	237
ENSG00000198162	1073	1116	662	561	1017	827	619	529	657	500	639	548	736	690	370	362	381	505	397	782	795	780	837	1057	646	672	802	734	735	650	844	785	809	653	988	836	660	646	740	501	560	581	643	857	941	969	789	644	806
ENSG00000238198	19	0	6	14	6	5	17	10	12	20	18	27	24	37	17	11	20	14	10	4	20	14	12	10	23	7	5	3	12	12	20	21	12	14	14	9	17	3	15	14	15	7	14	15	18	19	23	23	17
ENSG00000171517	52	0	19	31	41	30	12	5	19	7	46	30	87	97	119	75	125	67	56	39	50	47	19	12	72	25	21	76	7	23	3	24	38	18	32	55	11	38	45	17	33	6	28	22	76	188	100	54	28
ENSG00000228852	9	0	23	6	27	18	13	12	23	7	15	14	14	26	6	10	2	0	9	1	36	39	25	8	15	4	8	2	27	20	6	23	15	5	20	21	18	17	37	15	15	22	33	25	28	22	35	20	22
ENSG00000203864	0	0	0	0	0	0	0	0	0	0	0	0	0	0	0	0	0	0	0	0	0	0	0	0	0	0	0	0	0	0	1	0	0	0	0	0	0	0	0	0	0	0	0	0	0	0	0	0	0
ENSG00000233482	0	0	0	0	0	0	0	0	0	0	0	0	0	0	0	0	0	0	0	0	0	0	0	0	0	0	0	0	0	0	0	0	0	0	0	0	0	0	0	0	0	0	0	0	0	0	0	0	0
ENSG00000230250	0	15	0	0	0	0	0	0	0	0	0	0	0	0	0	0	0	0	0	0	0	0	0	0	0	0	0	0	0	0	0	0	0	0	0	0	0	0	0	0	0	0	0	0	0	0	0	0	0
ENSG00000232878	0	2	0	1	10	1	2	0	0	0	0	2	0	3	0	0	0	4	0	3	0	1	0	8	0	0	0	1	0	0	0	1	0	0	0	3	0	3	0	0	0	1	0	3	4	1	1	3	7
ENSG00000143079	355	47	174	117	302	291	108	79	166	108	139	101	64	93	250	335	258	347	255	287	151	164	154	239	103	158	183	81	131	91	114	159	169	136	107	115	120	128	180	114	95	112	103	198	311	432	301	161	137
ENSG00000232450	2	0	12	12	20	15	39	15	35	14	22	19	8	7	15	8	7	12	9	14	14	20	20	12	12	14	14	5	13	17	2	16	24	12	6	5	3	16	7	7	13	6	19	11	3	22	20	15	13
ENSG00000223575	0	0	0	1	1	0	3	1	3	3	0	1	0	0	0	0	0	0	0	1	0	0	0	0	0	0	1	0	0	0	1	2	0	0	0	0	0	0	0	0	0	0	0	0	0	1	1	0	1
ENSG00000230768	0	0	0	0	0	0	0	0	0	0	0	0	0	0	0	0	0	0	0	0	0	0	0	0	0	0	0	0	0	0	0	0	0	0	0	0	0	0	0	0	0	0	0	0	0	1	0	0	0
ENSG00000235202	1	0	0	0	0	0	0	0	0	0	0	0	0	0	0	0	0	0	0	0	0	0	0	0	0	0	0	0	0	0	0	0	0	0	0	0	0	0	0	0	0	0	0	0	0	0	0	0	0
ENSG00000272715	0	0	0	0	1	0	0	3	0	0	2	1	0	0	2	1	2	0	0	0	0	0	0	2	0	0	0	0	0	2	0	1	1	0	2	5	0	0	0	0	0	2	4	0	4	1	1	2	0
ENSG00000235038	0	0	0	0	0	0	0	0	0	0	0	0	0	1	0	0	0	0	0	0	0	0	0	0	0	0	0	0	0	0	0	0	0	0	0	0	0	0	0	0	0	0	0	0	0	0	0	0	0
ENSG00000085491	1086	510	964	762	1824	1604	772	586	1047	809	625	594	659	579	374	827	348	1040	572	463	742	793	1197	1454	964	838	1027	797	1073	961	901	1047	1054	1045	796	797	702	655	786	411	230	560	580	902	1571	1168	988	686	956
ENSG00000173947	1	8	2	5	0	0	5	0	6	2	38	8	9	25	7	30	7	21	6	18	4	4	4	9	5	1	10	2	15	5	5	0	16	4	1	0	2	0	3	2	4	1	3	0	3	0	5	5	1
ENSG00000230434	0	0	0	0	0	0	0	0	0	0	0	0	0	0	0	0	0	0	0	0	0	0	0	0	0	0	0	0	0	0	0	0	0	0	0	0	0	0	0	0	0	0	0	0	0	0	0	0	0
ENSG00000230718	0	0	0	0	0	0	0	0	0	0	0	0	0	0	0	0	0	0	0	0	0	0	0	0	0	0	0	0	0	0	0	0	0	0	0	0	0	0	0	0	0	0	0	0	0	0	0	0	0
ENSG00000134198	0	0	42	37	35	25	65	60	62	82	176	128	267	292	42	59	23	65	4	6	74	64	148	208	121	104	130	142	146	171	45	101	113	84	54	32	63	51	58	41	21	47	42	38	9	16	6	63	86
ENSG00000235595	0	0	0	0	0	1	0	0	0	0	0	0	3	0	0	0	0	0	4	2	0	0	0	0	0	1	0	0	0	1	0	0	0	0	0	0	0	0	1	1	1	0	0	0	0	0	1	1	0
ENSG00000226053	0	0	0	0	0	0	0	0	0	1	0	0	0	0	0	0	0	0	0	0	0	0	0	0	0	0	0	0	0	0	0	0	0	0	0	0	0	0	0	1	0	0	0	0	0	0	0	0	0
ENSG00000226128	0	0	0	0	0	0	2	0	1	0	0	0	0	0	0	0	0	0	0	0	0	0	0	0	0	0	0	0	0	0	1	2	0	0	3	0	0	0	0	0	0	0	0	0	0	0	0	1	1
ENSG00000198799	780	11	636	604	693	495	590	521	644	470	416	401	505	528	1188	1119	762	913	624	443	862	806	656	635	609	546	614	521	650	542	373	718	939	461	718	728	574	729	923	710	782	635	937	680	1108	1657	1178	1121	1336
ENSG00000279513	0	0	0	0	0	0	1	1	0	0	0	0	0	0	0	0	0	0	0	0	1	0	2	0	0	6	2	0	0	0	0	0	0	0	0	5	0	1	0	0	0	0	0	2	1	0	0	1	0
ENSG00000117620	191	80	410	372	530	355	380	302	417	452	372	438	524	485	316	470	302	529	136	179	527	465	506	523	449	434	481	467	541	482	306	481	609	323	524	525	454	376	583	363	368	316	367	494	412	587	489	526	677
ENSG00000280186	5	0	14	15	11	6	3	1	3	4	4	1	1	7	0	0	0	0	6	10	13	4	6	6	0	0	3	10	15	1	0	8	2	2	4	0	2	5	2	1	8	2	0	0	9	2	4	1	11
ENSG00000223906	0	0	0	0	0	0	0	0	0	0	0	0	0	0	0	0	0	0	0	0	0	0	0	0	0	0	0	0	0	0	0	0	0	0	0	0	0	0	0	0	0	0	0	0	0	0	0	1	0
ENSG00000162688	169	63	401	327	713	526	402	204	420	334	119	249	296	353	171	227	157	309	50	181	504	461	619	706	348	340	494	359	455	382	360	472	559	410	417	404	452	460	512	342	270	325	599	657	539	486	525	574	826
ENSG00000197106	0	23	1	5	0	0	0	0	1	0	0	0	0	0	1	0	0	0	0	0	0	0	0	0	0	0	0	0	0	1	0	1	0	0	0	1	0	0	0	0	4	1	5	0	1	4	0	1	0
ENSG00000259946	17	0	0	1	9	0	0	0	2	0	0	0	0	0	0	0	0	0	31	45	0	0	0	0	3	0	0	0	0	0	0	0	0	0	5	0	0	0	0	0	1	0	0	0	18	37	17	2	0
ENSG00000236137	2	0	8	9	15	6	10	16	13	20	13	37	4	10	1	3	2	4	7	0	14	17	10	7	8	5	3	6	3	7	5	1	1	6	7	5	21	11	6	6	3	1	0	10	10	24	8	7	8
ENSG00000203859	1	4	1	1	1	1	0	0	0	5	0	0	0	6	7	2	4	0	0	0	0	0	0	0	0	0	4	4	0	0	0	3	0	0	2	0	0	0	1	0	8	0	1	3	4	0	4	2	0
ENSG00000228086	0	0	0	0	0	0	0	0	0	1	0	0	0	1	0	2	0	0	0	0	0	0	0	0	0	0	0	0	0	0	0	0	0	0	0	0	0	0	0	0	0	0	0	0	2	1	0	0	0
ENSG00000213421	0	5	0	0	0	1	1	1	1	1	0	1	0	0	2	0	0	0	0	0	0	0	0	0	1	1	1	0	0	2	0	0	0	1	0	0	1	0	0	0	1	2	1	1	0	0	1	1	1
ENSG00000234020	0	0	0	0	0	1	0	1	0	0	0	0	0	0	0	0	4	3	0	0	3	0	0	0	0	0	0	1	0	0	0	0	0	0	0	0	1	0	2	5	0	0	2	0	0	2	2	2	0
ENSG00000236804	0	2	0	0	0	3	1	0	0	0	0	1	1	1	1	1	1	1	0	0	0	0	0	1	5	0	0	0	1	1	4	1	1	0	0	0	0	1	0	0	0	1	0	0	0	0	0	1	0
ENSG00000231072	1	0	0	1	0	1	0	0	0	0	1	1	0	0	0	0	0	0	0	1	0	0	0	0	0	2	0	1	1	0	1	0	0	0	0	0	0	0	0	0	0	1	0	0	1	2	0	1	0
ENSG00000273406	1	5	1	6	0	1	2	1	0	15	2	7	11	14	0	0	0	0	0	0	16	11	3	4	7	5	0	1	1	6	2	0	5	1	1	9	7	6	3	22	9	7	3	5	5	2	2	10	6
ENSG00000185946	84	54	693	573	810	490	566	379	547	506	486	623	902	862	506	691	422	508	132	131	1241	1236	1046	883	617	573	679	596	731	627	164	716	855	512	568	553	836	861	1195	622	297	489	1025	1056	875	1025	874	1045	1331
ENSG00000162627	109	42	159	142	366	219	107	103	142	68	149	103	59	62	154	99	67	176	117	108	77	94	124	149	161	172	249	98	86	128	204	179	206	223	113	89	112	87	103	64	72	197	164	183	333	423	319	186	90
ENSG00000226715	2	0	0	0	0	0	1	0	0	0	1	0	0	0	0	0	0	0	1	5	0	0	0	0	0	0	0	0	0	0	0	0	0	0	0	1	0	0	1	0	0	0	1	0	0	0	0	0	0
ENSG00000162695	837	116	982	807	1017	952	881	550	928	735	519	629	841	764	800	1422	631	1197	698	725	804	816	1054	1177	709	678	843	798	965	960	520	823	1007	597	857	868	815	765	871	554	592	899	962	1025	1208	1563	1290	1044	1530
ENSG00000265808	1981	799	2186	1878	2924	2326	2718	2181	2657	2330	2056	1958	1999	2081	810	1548	1100	1612	2085	1797	2382	2483	2641	2730	2124	2059	2577	2234	2547	2240	1905	2479	3096	2351	2113	1795	2182	2015	2511	1796	1519	2012	2242	2182	2574	3368	2540	1843	2049
ENSG00000225923	0	0	0	0	0	0	0	0	0	0	0	0	0	0	0	0	0	0	0	0	0	0	0	0	0	0	0	0	0	0	0	0	0	0	0	0	0	0	0	0	0	0	0	0	0	0	0	0	0
ENSG00000134247	119	70	472	389	795	733	451	329	454	354	545	587	366	219	170	246	148	409	173	107	468	471	434	529	417	459	478	271	420	351	266	329	403	338	407	309	338	392	292	301	408	456	460	440	1432	2482	1768	1002	661
ENSG00000187481	0	0	0	0	2	0	0	0	0	0	0	0	2	2	0	0	0	0	0	0	0	0	0	0	0	0	0	0	0	0	0	0	0	0	0	0	0	0	0	0	0	0	0	0	0	0	0	0	0
ENSG00000162664	928	251	793	709	898	688	824	562	900	724	701	909	867	813	886	940	773	878	773	970	922	752	751	750	1008	615	728	718	864	700	612	782	1126	612	826	687	651	709	909	494	582	403	895	788	788	1269	1110	897	1169
ENSG00000236866	0	0	0	0	0	0	0	0	0	0	0	0	0	0	0	0	0	0	0	0	0	0	0	0	0	0	0	0	0	0	0	0	0	0	0	2	0	0	0	0	0	0	0	0	0	0	0	0	0
ENSG00000134253	80	8	342	285	228	156	760	714	667	746	476	621	306	292	175	88	138	125	83	90	448	589	544	512	715	473	458	505	577	456	319	475	623	400	337	308	429	448	450	420	300	316	354	455	232	415	286	542	671
ENSG00000223416	17	9	16	10	15	16	18	15	13	9	7	5	6	7	4	2	5	10	8	27	7	5	7	16	11	7	13	12	9	6	11	6	10	10	8	12	14	5	10	6	7	17	4	5	4	12	6	12	8
ENSG00000179571	51	50	42	45	18	20	25	23	20	40	180	140	299	303	305	707	217	442	39	26	17	26	27	24	72	65	50	80	93	66	23	56	68	19	139	131	26	15	22	9	499	72	173	31	30	366	328	264	20
ENSG00000227850	7	0	2	0	5	1	2	0	0	0	2	1	0	2	0	0	0	0	0	0	0	3	1	5	1	2	1	0	1	1	0	3	1	2	1	2	5	0	2	4	1	0	0	1	2	1	3	3	0
ENSG00000235777	0	0	0	0	0	0	0	0	0	2	0	0	0	0	0	0	0	4	0	2	0	0	0	0	1	0	0	0	0	0	0	0	0	0	0	0	0	0	0	0	0	0	0	0	0	2	0	1	2
ENSG00000285532	0	0	1	0	0	0	0	0	1	0	0	1	1	0	6	4	1	3	0	1	5	3	1	0	0	0	0	0	1	0	0	4	0	0	2	0	0	0	0	0	0	0	2	0	0	1	3	1	2
ENSG00000226755	0	0	0	0	0	0	0	0	0	0	0	0	0	0	0	1	0	0	0	1	0	0	0	0	1	0	0	0	0	0	2	0	0	0	0	0	2	0	0	0	0	0	0	0	2	0	0	0	0
ENSG00000232650	2	0	0	1	5	1	0	0	0	0	0	0	2	10	1	2	9	0	0	0	0	0	0	0	0	0	0	2	0	0	0	0	0	0	2	0	0	0	0	0	0	2	0	2	0	1	1	0	1
ENSG00000183508	54	80	9	15	5	14	17	20	15	23	48	43	20	28	21	42	35	42	137	110	6	40	17	82	25	26	24	19	16	7	21	39	27	9	31	20	16	7	62	55	15	18	15	8	35	24	13	28	8
ENSG00000277095	1	0	2	7	0	3	1	2	0	3	0	3	4	6	5	2	0	4	0	0	2	6	3	10	3	3	2	2	1	4	0	20	4	0	1	5	4	1	5	3	0	0	2	3	6	7	4	1	2
ENSG00000234283	3	0	4	2	0	2	0	3	0	1	3	3	15	8	4	14	9	4	0	2	0	0	3	3	1	1	4	8	11	0	6	1	7	3	14	13	0	0	0	1	47	3	1	0	0	5	9	6	0
ENSG00000232780	2	5	2	0	0	0	0	0	0	0	0	0	0	0	0	0	0	0	0	0	0	0	0	0	0	0	0	0	0	0	0	0	0	0	0	0	0	0	0	0	0	0	0	0	1	3	0	0	1
ENSG00000274927	2	0	5	14	6	12	0	0	1	1	0	0	0	3	7	20	4	22	3	0	14	11	3	0	1	5	6	1	2	1	2	7	17	15	23	1	1	5	3	1	27	3	14	6	8	25	8	7	2
ENSG00000264145	2	0	8	7	0	1	2	0	5	0	8	10	0	0	13	6	3	4	5	0	7	3	1	4	1	12	3	7	3	10	6	1	0	1	5	4	3	2	7	2	30	4	11	0	3	9	7	11	0
ENSG00000238256	0	0	0	0	0	0	0	0	0	0	0	0	0	0	0	0	0	0	0	0	0	0	0	0	0	0	0	0	0	0	0	0	0	0	0	0	0	0	0	0	0	0	0	0	0	0	0	0	0
ENSG00000198765	0	0	0	0	0	0	0	0	0	0	0	0	0	0	0	0	0	0	0	0	0	0	0	0	2	6	0	0	0	0	1	0	0	0	0	0	1	0	0	0	0	0	0	0	0	0	0	0	1
ENSG00000224335	0	0	0	0	0	0	0	0	0	0	0	0	0	0	0	0	0	0	0	0	0	0	0	0	0	0	0	0	0	0	0	0	0	0	0	0	0	0	0	0	0	0	0	0	0	0	1	0	0
ENSG00000277702	35	9	13	11	17	45	34	24	14	36	42	42	45	32	26	30	31	50	32	73	24	37	9	32	39	46	25	41	20	45	45	46	29	30	42	29	40	37	21	17	50	38	32	33	25	44	30	40	18
ENSG00000143398	859	115	604	559	836	599	699	610	643	684	440	479	439	332	866	993	658	1014	755	604	845	757	638	735	646	636	838	455	654	582	379	636	852	614	641	607	562	667	622	624	802	874	979	705	1160	1683	1335	1073	930
ENSG00000196505	531	164	629	469	630	526	533	470	504	449	693	541	641	723	894	912	727	906	543	561	627	623	531	740	449	497	531	463	580	459	341	547	662	554	591	498	519	512	617	568	496	524	574	543	728	978	805	474	490
ENSG00000223489	2	2	0	2	0	0	0	0	0	0	0	0	0	0	1	0	0	0	0	0	0	1	0	0	0	0	0	0	0	0	0	0	0	0	0	0	0	1	0	0	0	0	0	0	0	0	0	0	0
ENSG00000230546	0	0	0	0	0	0	0	0	0	0	0	0	0	0	0	0	0	0	0	0	0	0	0	0	0	0	0	0	0	0	0	0	0	0	0	0	0	0	0	0	0	0	0	0	0	0	0	0	0
ENSG00000213262	0	0	0	0	0	0	0	1	0	0	0	0	0	0	0	0	0	0	0	0	0	0	0	0	0	0	0	0	0	0	0	1	0	0	0	0	0	0	0	0	0	0	0	0	0	0	0	0	0
ENSG00000287015	0	0	0	0	1	0	0	0	0	0	0	0	0	0	0	1	0	0	0	0	0	0	0	0	0	0	0	1	0	0	0	0	0	0	0	0	0	0	0	0	0	0	0	0	1	0	0	0	0
ENSG00000235526	0	0	0	0	0	0	0	0	0	0	0	0	0	0	0	0	0	0	0	0	0	0	0	0	0	0	0	0	0	0	0	0	0	0	0	0	0	0	0	0	2	0	0	0	0	0	0	0	0
ENSG00000228347	16	2	6	2	4	7	7	9	2	1	3	1	9	5	7	2	6	7	13	15	0	1	1	3	2	4	4	2	6	1	2	3	4	5	8	6	3	4	1	3	13	4	5	6	3	8	6	3	1
ENSG00000236012	0	0	0	0	0	0	0	0	0	0	0	0	0	0	0	0	0	0	0	0	0	0	0	0	0	0	0	0	0	0	0	0	0	0	0	0	0	0	0	0	0	0	0	0	0	0	0	0	0
ENSG00000270911	0	0	2	1	0	0	0	0	2	0	0	2	0	0	2	0	11	8	0	6	0	0	0	2	6	0	0	0	3	2	0	0	0	0	0	0	0	0	0	0	0	0	0	0	2	1	1	0	0
ENSG00000134200	0	2	0	0	0	1	0	0	0	0	0	0	3	0	0	0	0	0	0	0	0	0	0	0	0	0	1	0	1	0	0	6	3	0	0	0	2	0	0	0	0	0	0	0	0	0	0	0	0
ENSG00000065183	265	129	1034	879	853	731	641	539	598	469	725	648	853	845	379	396	262	346	291	214	1155	1391	933	1261	818	785	887	1274	1313	1128	362	736	767	680	933	726	886	840	1066	819	501	555	462	855	866	873	671	680	884
ENSG00000227082	33	107	109	121	89	64	120	85	80	99	133	164	175	151	148	166	122	88	28	46	228	217	105	89	109	56	85	87	87	139	58	100	80	63	110	133	152	209	207	172	128	73	126	137	138	148	130	146	184
ENSG00000226126	0	0	0	0	0	0	0	0	2	2	0	0	0	0	0	0	0	0	0	0	0	0	0	0	0	0	0	0	0	0	1	0	0	0	0	0	0	0	0	0	0	0	0	0	0	0	0	1	1
ENSG00000163393	2264	298	1312	1233	1053	803	1613	1508	1526	1692	844	876	1104	1050	4604	6719	3011	6310	2442	2198	1933	1955	1706	1711	1536	1166	1280	1507	1589	1494	596	1327	1431	992	1792	1982	1487	1415	2326	1346	3183	1592	2620	1832	1541	4254	3482	3711	2513
ENSG00000163156	3509	2111	4164	4118	6314	6051	3112	3177	3480	2575	2822	1851	3423	2719	2431	1355	1571	2193	2470	3032	3003	3239	2039	3146	3154	2935	2248	3759	3324	3234	2537	2502	2750	2526	4036	3733	3176	2833	3108	3089	4335	3141	2129	2282	3742	2968	2207	2433	2010
ENSG00000143631	4	41	12	2	13	9	10	13	7	6	19	19	8	5	0	4	3	3	8	0	5	36	6	3	11	11	2	2	11	1	0	5	0	8	2	4	2	7	2	14	0	0	7	1	10	4	3	4	8
ENSG00000228453	0	0	0	0	0	0	0	0	0	0	0	0	0	0	0	0	0	0	0	0	0	0	0	0	0	1	0	0	0	0	0	0	0	0	0	0	1	0	0	0	0	0	0	0	0	0	0	0	0
ENSG00000274642	37	10	2	9	6	1	2	2	0	2	0	2	1	0	14	2	19	3	74	82	19	4	2	6	2	1	0	1	5	1	10	5	11	1	0	1	0	2	2	0	0	6	1	1	12	8	10	4	1
ENSG00000237975	2	16	8	5	14	7	5	2	16	2	12	8	11	9	0	3	4	0	5	0	5	3	9	1	7	0	1	4	12	2	1	12	5	6	14	3	0	9	11	3	0	2	5	24	12	13	22	6	9
ENSG00000261168	2	0	8	13	16	5	4	9	3	0	5	1	3	1	0	0	0	1	0	0	0	3	5	0	5	1	2	1	6	2	0	4	0	0	0	0	1	2	15	5	0	0	0	2	9	7	4	3	1
ENSG00000287980	0	0	0	0	6	4	0	0	0	0	0	0	0	0	0	0	0	0	0	0	0	0	0	0	0	1	0	0	0	0	0	0	0	0	0	0	0	0	0	0	0	0	0	0	0	4	0	0	0
ENSG00000229283	0	0	0	0	0	0	0	0	0	0	0	0	0	0	0	0	0	0	0	0	0	0	0	0	0	0	0	0	0	0	0	0	0	0	0	0	0	0	0	0	0	0	0	0	0	0	0	0	0
ENSG00000226172	0	0	0	0	7	4	1	1	3	1	4	7	1	6	2	0	2	0	0	7	0	5	0	0	2	0	0	0	0	0	0	0	0	0	0	1	2	0	1	0	0	0	0	0	4	13	10	0	0
ENSG00000079335	94	31	313	273	393	343	259	174	312	274	223	247	277	216	145	225	115	339	76	85	399	465	367	545	326	208	330	183	324	288	219	384	359	281	301	327	510	323	465	263	186	302	387	417	554	393	293	348	602
ENSG00000143119	1943	264	3118	2664	7839	7068	1138	1064	2766	1359	1852	1480	1140	1021	534	450	503	434	2358	1873	1784	1850	1621	2393	582	735	914	606	1091	961	653	986	1309	1167	714	534	1427	1415	1207	1307	524	1046	874	1131	8368	8543	6604	2873	3621
ENSG00000237278	0	0	0	0	0	0	0	0	0	0	0	0	0	0	0	0	0	0	0	0	0	0	0	0	0	0	0	0	0	0	0	0	0	0	0	0	0	0	0	0	0	0	0	0	0	0	0	0	0
ENSG00000233432	0	3	1	0	0	0	3	0	5	0	0	0	2	0	0	0	0	0	3	0	0	0	2	0	0	0	0	0	2	0	1	0	0	0	0	0	3	2	2	0	2	0	0	0	1	0	0	0	0
ENSG00000227700	0	0	0	0	0	0	0	0	0	0	0	0	0	0	0	0	0	0	0	0	0	0	0	0	0	0	0	0	0	0	0	0	0	0	0	0	0	0	0	0	0	0	0	0	0	0	0	0	0
ENSG00000229911	0	0	0	0	0	0	0	0	0	0	0	0	0	0	0	0	0	0	0	0	0	0	0	0	0	2	0	0	0	0	0	0	0	0	0	0	0	0	0	0	0	0	0	0	0	0	0	0	0
ENSG00000143520	0	4	0	0	0	3	3	0	0	0	0	0	1	0	0	0	1	0	0	0	0	0	0	0	0	0	0	0	0	0	0	1	1	0	0	1	0	0	1	0	0	0	0	0	1	0	0	1	0
ENSG00000171943	1964	719	4044	3064	4698	3530	2923	1816	4001	3323	2175	2789	2561	2530	4487	8190	3308	10480	735	939	5808	5884	5125	6311	4576	3984	5172	4270	4297	3589	2348	4633	5844	3430	5160	5377	5321	5484	6792	4248	5530	5087	8403	6281	4379	7103	5686	6338	6648
ENSG00000270719	0	0	0	0	0	0	0	0	0	0	0	0	0	0	0	0	0	0	0	0	0	0	0	0	0	0	0	0	0	0	0	0	0	0	0	0	0	0	0	0	0	0	0	0	0	0	0	0	0
ENSG00000155761	0	0	55	43	110	70	3	4	27	10	0	0	7	5	2	15	4	3	0	0	5	6	7	0	8	0	3	0	4	0	0	7	2	0	0	7	2	10	3	1	4	0	4	7	31	14	29	1	6
ENSG00000230806	15	25	49	38	45	40	65	48	51	62	33	57	21	25	23	60	35	45	9	23	64	92	44	52	28	26	53	31	41	41	34	44	67	29	44	40	47	53	96	48	41	29	39	73	57	71	47	46	76
ENSG00000116830	122	90	1009	835	1439	1115	2109	1576	1473	1648	1335	1524	557	414	363	700	387	440	119	65	1687	1899	1554	1899	1373	1218	1698	865	1358	1321	888	1522	1852	1310	862	712	1134	1108	1238	1011	439	886	1171	1517	1455	1540	1080	1151	1309
ENSG00000234422	0	0	0	0	0	0	0	0	0	0	0	0	0	0	0	0	0	0	0	0	0	0	0	0	0	0	0	0	0	0	0	0	0	0	0	0	0	0	0	0	0	0	0	0	0	0	0	0	0
ENSG00000227056	0	0	0	0	0	1	2	0	0	0	0	3	1	0	0	2	0	0	2	0	0	0	1	2	0	3	0	0	1	0	0	1	2	1	2	0	2	0	0	1	0	1	0	1	1	1	1	1	0
ENSG00000227091	0	0	0	0	0	0	0	0	0	0	0	0	0	0	0	0	0	0	0	0	0	0	0	0	0	0	0	0	0	0	0	0	0	0	0	0	0	0	0	0	0	0	0	0	0	0	0	0	0
ENSG00000081026	68	55	158	126	157	110	253	201	231	207	133	153	94	134	109	83	28	91	35	80	201	202	235	328	211	211	257	181	176	183	97	225	218	155	101	127	189	201	208	156	88	142	147	177	164	198	121	193	248
ENSG00000224965	3	0	17	3	3	0	0	2	0	2	0	2	11	2	1	0	2	0	4	2	3	0	0	0	4	6	0	12	0	2	3	3	4	0	2	1	1	6	9	0	7	8	3	3	2	11	5	2	4
ENSG00000228127	7	0	5	7	0	2	5	6	9	5	6	0	15	9	7	17	2	11	0	0	6	19	2	0	1	3	5	6	1	0	2	1	0	2	5	14	1	3	10	3	2	8	1	3	8	5	6	17	5
ENSG00000143458	594	152	788	634	978	832	1234	971	984	778	860	997	973	968	367	602	340	611	480	483	1129	1332	783	963	653	467	550	501	833	735	465	717	655	524	566	625	675	808	1144	1027	403	504	579	707	963	1016	704	594	959
ENSG00000230932	0	0	0	0	0	0	0	0	0	0	0	0	0	0	0	0	0	0	0	0	0	0	0	0	0	0	0	0	0	0	0	0	0	0	0	0	0	0	0	0	0	0	0	0	0	0	0	0	0
ENSG00000073754	8	1	3	1	0	0	1	2	3	0	3	0	0	0	2	0	0	2	0	0	9	5	4	7	3	4	3	0	5	6	6	2	7	1	0	0	2	5	4	3	3	0	0	1	1	0	0	1	4
ENSG00000228826	0	0	3	10	1	1	3	8	5	6	3	5	11	1	0	2	2	3	0	3	8	1	3	2	0	2	0	0	0	0	6	3	4	6	1	5	4	0	0	2	1	4	5	1	5	4	6	6	12
ENSG00000233907	1	9	0	0	0	0	0	0	0	0	0	0	0	0	0	0	0	0	0	0	0	0	0	0	0	0	0	0	0	0	0	0	0	0	0	0	0	0	0	0	0	0	0	0	0	0	0	0	0
ENSG00000225036	0	0	0	0	0	0	0	0	0	0	0	0	0	0	0	0	0	0	0	0	0	0	0	0	0	0	0	0	0	0	0	0	0	0	0	0	0	0	0	0	0	0	0	0	0	0	0	0	0
ENSG00000228420	0	0	0	0	0	0	0	0	0	5	0	0	0	0	0	0	0	0	0	0	0	0	0	0	0	0	0	0	0	0	0	0	0	0	0	0	0	0	0	0	0	0	0	0	0	0	0	0	0
ENSG00000233839	0	0	0	0	0	0	0	0	0	0	3	0	7	0	0	0	0	1	1	0	0	0	0	0	0	1	0	1	0	0	0	1	0	0	0	0	1	3	0	0	2	0	0	0	0	0	2	3	1
ENSG00000250890	0	0	0	0	0	0	0	0	0	0	0	0	0	0	0	0	0	0	0	0	0	0	0	0	0	0	0	0	0	0	0	0	0	0	0	0	0	0	0	0	0	0	0	0	0	0	0	0	0
ENSG00000232240	0	0	0	0	0	0	0	0	0	0	0	0	0	0	0	0	0	0	0	0	0	0	0	0	0	0	0	0	0	0	0	0	0	0	0	0	0	0	0	0	0	0	0	0	0	0	0	0	0
ENSG00000230921	0	0	0	0	0	0	0	0	0	0	0	0	0	0	0	0	0	0	0	0	0	0	0	0	0	0	0	0	0	0	0	0	0	0	0	0	0	0	0	0	0	0	0	0	0	0	0	0	0
ENSG00000286151	0	0	1	0	0	0	0	0	0	3	1	0	0	0	1	0	0	0	0	0	1	0	1	0	0	0	0	0	0	0	0	0	0	0	0	0	0	0	0	0	0	0	0	0	0	0	0	2	1
ENSG00000234388	0	0	0	0	0	0	0	0	0	0	0	0	0	0	0	0	0	0	0	0	0	0	0	0	0	0	0	0	0	0	0	0	0	0	0	0	0	0	0	0	0	0	0	0	0	0	0	0	0
ENSG00000271736	0	0	1	0	0	0	0	0	0	0	0	0	0	0	0	0	0	0	0	0	0	0	0	0	0	0	0	0	0	0	0	0	0	0	0	0	0	0	0	0	0	0	0	0	0	0	0	0	0
ENSG00000233717	0	0	0	0	0	0	6	0	0	1	0	0	1	1	0	0	0	0	0	0	0	0	0	1	0	0	0	0	0	0	0	1	0	0	0	0	3	0	0	0	0	0	2	3	0	0	1	0	2
ENSG00000163155	72	41	247	197	356	236	182	173	241	157	108	83	123	121	20	53	44	53	42	42	177	245	118	111	130	129	123	90	177	100	64	132	110	66	177	138	167	139	192	145	133	77	116	102	236	241	152	126	170
ENSG00000241975	0	0	13	10	9	6	12	9	15	8	2	9	0	4	9	33	6	16	2	1	19	22	9	24	16	4	2	0	3	8	2	3	18	2	2	7	13	12	16	16	3	3	14	4	5	8	3	8	18
ENSG00000271143	0	0	0	4	0	0	5	1	0	4	0	9	0	3	0	0	0	0	0	0	0	2	0	0	2	0	0	0	0	0	2	2	0	0	0	0	0	4	2	3	0	0	0	0	2	3	1	1	1
ENSG00000270976	0	0	0	0	0	0	0	0	0	0	0	0	0	0	0	0	0	0	0	0	0	0	0	0	0	0	0	0	0	0	0	0	0	0	0	0	0	0	0	0	0	0	0	0	0	0	0	0	0
ENSG00000228217	7	0	4	7	3	1	1	1	0	0	12	7	3	2	7	4	10	11	0	1	3	2	4	6	2	1	13	4	3	4	3	2	5	4	4	3	15	3	2	4	6	2	11	4	9	3	1	13	0
ENSG00000270342	0	0	0	0	0	0	0	0	0	0	0	0	0	0	0	0	0	0	0	0	0	0	0	0	0	0	0	0	0	0	0	0	0	0	0	0	0	0	0	0	0	0	0	0	0	0	0	0	0
ENSG00000231100	0	0	0	0	0	0	0	0	0	0	0	0	0	0	0	0	0	0	0	0	0	0	0	0	0	0	0	0	0	0	0	0	0	0	0	0	0	0	0	0	0	0	0	0	0	0	0	0	0
ENSG00000116824	0	29	0	0	0	0	0	10	0	0	0	0	0	1	0	0	0	0	1	0	0	0	0	0	0	1	0	0	0	2	1	5	0	0	0	0	0	0	0	0	0	0	8	5	0	1	0	7	1
ENSG00000235887	32	48	56	26	151	130	98	54	68	79	23	35	6	21	70	50	87	161	31	34	151	147	46	170	71	119	98	103	77	65	11	106	171	49	35	130	76	90	126	87	173	150	242	125	141	217	135	92	63
ENSG00000237460	0	0	0	0	0	0	0	0	0	0	0	0	0	0	0	0	0	0	0	0	0	0	0	0	0	0	0	0	0	0	0	0	0	0	0	0	0	0	0	0	0	0	0	2	0	0	0	0	0
ENSG00000236887	5	6	5	0	1	2	2	0	0	6	0	2	1	1	1	3	3	1	0	1	1	2	2	2	3	0	2	2	1	1	4	1	4	2	1	3	1	0	5	1	6	5	1	0	4	4	3	3	0
ENSG00000024526	10	62	248	236	394	268	296	324	347	259	227	311	119	86	262	636	201	501	1	24	564	419	481	634	348	269	457	193	402	309	360	607	441	479	289	275	554	388	604	466	62	480	429	555	705	396	337	399	632
ENSG00000235756	0	0	0	0	0	0	0	0	0	0	0	0	0	0	0	0	0	0	0	0	0	0	0	0	0	0	0	0	0	0	0	0	0	0	0	0	0	0	0	0	0	0	0	0	0	0	0	1	0
ENSG00000173810	0	0	1	1	1	0	0	1	0	0	0	0	0	0	0	0	0	0	0	0	0	0	0	0	0	0	0	1	0	0	1	0	0	1	0	0	0	0	0	0	0	1	0	0	0	0	0	0	0
ENSG00000235005	0	0	0	0	0	0	0	0	0	0	0	0	0	0	0	0	0	0	0	0	0	0	0	0	0	0	0	0	0	0	0	0	0	0	0	0	0	0	0	0	0	0	0	0	0	0	0	0	0
ENSG00000271890	0	1	0	0	0	0	0	0	0	0	0	0	0	0	0	0	0	0	0	0	0	0	0	0	0	0	0	0	0	0	0	0	0	0	0	0	0	0	0	0	0	0	0	0	0	0	0	0	0
ENSG00000227425	0	0	0	0	0	0	0	0	0	1	0	0	0	0	0	0	0	0	0	0	0	0	0	0	0	0	0	0	0	0	1	0	0	0	0	0	0	0	0	0	0	0	0	0	0	0	0	0	0
ENSG00000225279	0	0	3	4	2	1	1	1	0	0	0	0	3	8	1	0	1	0	0	0	2	2	5	1	0	0	1	1	1	0	1	7	2	1	6	6	9	4	4	0	6	2	2	3	1	1	0	4	8
ENSG00000229101	0	12	0	0	0	1	0	0	0	0	0	0	0	0	0	0	0	0	0	0	0	0	0	0	0	0	0	3	0	0	0	0	0	0	0	0	0	0	0	0	0	0	0	0	0	0	0	0	0
ENSG00000239216	0	0	0	1	0	2	0	0	0	0	2	0	0	0	0	0	0	0	2	0	0	0	0	0	0	1	0	0	0	0	2	0	1	0	0	0	1	0	0	0	0	0	0	0	8	5	3	0	0
ENSG00000283360	47	0	85	57	55	99	24	30	65	48	40	23	67	55	25	9	19	37	33	57	61	45	32	38	41	12	32	24	8	35	21	46	38	10	43	18	11	51	51	14	16	21	13	32	47	48	38	27	38
ENSG00000117262	282	184	586	540	541	447	722	765	795	723	863	764	639	756	201	342	209	391	723	825	759	710	749	738	851	587	651	749	638	716	558	628	934	650	634	591	588	569	521	548	561	530	481	560	774	1061	818	914	986
ENSG00000227907	0	0	0	0	0	0	0	0	0	0	0	0	0	0	0	0	0	0	0	0	0	0	3	0	0	0	0	5	0	1	0	0	0	0	0	0	0	0	0	0	0	0	2	0	1	0	0	1	1
ENSG00000227970	0	6	0	0	0	0	0	0	0	0	0	0	0	0	0	0	0	0	0	0	0	0	0	0	0	0	0	0	0	0	0	0	0	0	0	0	0	0	0	0	0	0	0	0	0	0	0	0	0
ENSG00000261055	5	0	3	5	0	0	7	4	15	8	22	20	9	12	0	6	0	4	4	10	17	18	7	13	2	3	4	0	5	2	7	4	2	2	0	0	16	9	12	3	3	0	1	6	1	7	4	7	9
ENSG00000231613	10	0	30	14	24	17	8	12	20	10	9	6	34	28	13	3	2	4	9	7	7	40	16	10	24	20	10	50	24	18	39	34	49	24	44	24	13	23	44	18	69	43	33	21	57	65	59	62	54
ENSG00000137947	425	352	670	680	691	722	675	794	718	763	655	440	454	436	703	373	479	659	426	442	768	851	656	890	644	670	753	755	829	736	502	680	745	757	601	533	715	659	952	623	442	808	489	735	815	722	613	511	593
ENSG00000236689	0	0	0	0	0	0	0	0	0	0	0	0	0	0	0	0	0	0	0	0	0	0	0	0	0	0	0	0	0	0	0	0	0	0	0	0	0	0	0	0	0	0	0	0	0	0	0	0	0
ENSG00000233589	0	2	0	6	8	1	11	10	3	0	6	0	0	0	2	11	23	4	1	3	10	14	7	6	2	0	11	0	0	2	0	0	0	5	1	0	3	2	11	0	0	2	9	3	7	0	7	4	6
ENSG00000117586	29	0	18	39	67	67	70	36	36	22	60	46	146	84	17	18	6	21	27	26	43	36	36	30	33	23	36	29	47	31	14	38	41	8	19	31	43	15	40	19	51	13	51	42	43	30	37	36	23
ENSG00000230946	0	12	3	3	0	2	2	0	2	0	5	0	0	1	6	1	0	0	0	0	0	0	1	0	1	0	0	6	0	0	0	0	3	0	0	1	0	0	2	0	0	0	1	0	6	5	1	4	5
ENSG00000226028	0	0	1	0	0	0	0	1	0	7	6	4	3	5	6	17	2	6	0	0	0	5	0	0	1	0	3	1	1	0	0	0	2	0	1	4	0	0	0	0	2	1	3	0	0	5	3	9	0
ENSG00000162728	0	5	2	3	0	0	0	1	2	0	2	3	11	11	0	0	0	0	0	0	0	1	1	0	2	0	0	0	2	0	0	0	0	0	11	1	0	0	6	7	12	0	4	0	3	2	2	3	1
ENSG00000229021	3	18	0	0	4	3	0	0	3	0	0	0	0	0	0	0	2	0	0	2	2	1	1	1	0	0	0	0	0	0	0	1	0	0	0	0	0	0	0	0	0	1	2	0	3	9	3	0	3
ENSG00000203825	0	18	0	0	0	0	0	0	1	0	0	0	3	3	2	0	2	1	0	1	0	0	0	4	0	0	0	2	2	2	0	0	0	1	2	0	0	2	0	0	5	0	0	0	0	2	2	0	1
ENSG00000184371	1436	113	76	96	156	135	112	63	127	187	182	148	147	103	312	294	102	300	969	566	159	176	128	139	103	101	91	51	98	73	63	95	149	67	56	82	68	102	101	116	203	72	81	102	142	669	458	148	78
ENSG00000233449	0	0	0	0	0	0	0	0	0	0	0	0	0	0	0	0	0	0	0	0	0	0	0	0	0	0	0	0	0	0	0	0	0	0	0	0	0	0	0	0	0	0	0	0	0	0	0	0	0
ENSG00000242943	7	15	37	30	65	48	41	23	42	25	3	24	9	9	27	43	11	20	9	9	61	56	23	10	42	34	26	47	18	31	14	77	70	18	55	81	43	61	61	54	101	35	89	48	45	74	44	29	36
ENSG00000233203	11	0	0	0	0	0	6	8	7	11	2	0	2	2	0	0	0	2	4	0	2	2	4	0	2	1	9	0	8	0	0	4	7	1	9	1	2	0	2	13	0	3	2	6	5	0	0	3	1
ENSG00000232499	11	3	23	12	42	13	34	19	25	29	8	17	14	9	9	9	4	18	8	7	15	29	29	43	32	15	52	28	44	48	15	30	23	37	30	24	23	23	22	16	23	26	19	15	14	11	20	28	18
ENSG00000232265	0	24	2	3	5	2	21	23	24	19	39	52	10	9	0	5	3	7	0	0	10	26	25	25	37	31	21	20	8	4	30	15	51	17	3	8	7	1	3	7	4	9	7	10	0	10	11	24	18
ENSG00000163154	262	130	1277	1453	1486	1391	1112	1305	1058	877	1925	1484	2636	2056	270	198	208	291	245	220	1716	1550	954	1583	1067	1089	1052	1185	1596	1485	1372	1120	1217	1144	1123	1157	1433	1307	1584	1455	1004	1388	727	1113	1305	1174	773	982	934
ENSG00000232995	7	19	41	44	29	14	28	46	28	70	36	58	59	35	5	6	4	7	12	0	60	88	41	42	28	19	15	7	44	37	34	55	40	42	25	39	36	44	27	29	14	16	21	25	52	58	42	63	62
ENSG00000238087	0	31	0	0	0	0	0	0	0	0	0	0	0	0	0	0	0	0	0	0	0	0	0	0	0	0	0	0	0	0	0	0	0	0	0	0	0	0	0	0	0	0	0	0	0	0	0	0	0
ENSG00000227777	1	2	0	0	2	1	3	0	2	0	1	1	0	0	3	1	2	1	0	3	4	0	1	7	0	1	2	1	1	1	0	3	0	1	1	0	3	1	0	1	2	5	3	5	1	0	0	1	1
ENSG00000177173	4	0	0	6	1	0	7	1	1	1	3	2	0	3	6	5	4	0	0	0	1	18	1	5	3	1	1	6	6	3	0	5	2	0	11	1	0	2	1	1	0	0	0	1	8	3	2	1	3
ENSG00000238022	0	0	0	0	0	0	0	0	0	0	0	0	0	0	0	0	0	0	0	0	0	0	0	0	0	0	0	0	0	0	0	0	0	0	0	0	0	0	0	0	0	0	0	0	0	0	0	0	0
ENSG00000231671	0	1	0	0	0	0	0	0	0	0	0	0	0	0	0	0	0	0	0	0	0	1	0	0	0	0	0	0	0	0	0	0	0	0	0	0	0	0	0	0	0	0	0	0	0	0	0	0	0
ENSG00000162729	708	76	645	696	904	903	817	815	843	709	993	885	1224	881	273	231	135	231	754	721	737	686	549	749	795	801	641	745	845	661	911	701	859	624	765	671	648	558	537	623	940	626	576	636	1015	1744	1166	1120	568
ENSG00000143158	823	773	536	512	1170	1052	1201	1434	1197	1318	1022	936	529	500	830	604	619	756	633	1153	747	699	643	1151	966	806	838	696	773	777	1010	848	1029	894	795	617	700	668	844	698	684	1368	615	651	702	914	689	509	438
ENSG00000271092	3	0	16	9	11	12	11	16	28	20	15	22	23	10	2	4	4	16	0	1	16	12	42	47	12	8	25	10	30	8	5	18	22	11	26	17	15	16	29	17	2	11	13	11	19	13	34	30	35
ENSG00000238118	0	0	1	1	16	3	7	4	1	3	8	4	0	3	0	2	1	0	0	0	3	1	8	0	1	1	0	4	0	2	1	0	3	4	6	0	8	0	2	0	8	0	0	7	7	1	0	1	5
ENSG00000276118	0	1	4	2	0	0	0	3	0	2	2	14	0	0	0	0	0	0	0	0	18	8	7	0	1	0	5	1	0	0	1	1	6	3	2	0	0	0	11	4	0	4	1	13	10	0	1	11	4
ENSG00000232148	0	0	0	0	0	0	0	0	0	0	0	1	0	0	0	0	0	0	0	0	0	0	0	0	0	1	0	0	0	0	0	0	0	0	0	0	0	0	0	0	0	0	0	0	0	0	0	0	0
ENSG00000278811	6	0	56	44	46	37	40	28	58	18	8	39	23	13	1	19	2	3	1	0	46	76	66	53	34	24	21	25	29	40	0	19	19	10	28	13	24	34	51	18	8	10	39	48	12	17	9	15	50
ENSG00000000460	51	30	190	214	346	217	423	412	431	476	455	380	134	114	64	112	69	84	28	65	262	371	346	354	388	267	225	225	252	277	129	259	319	222	106	140	242	231	254	199	19	121	104	185	209	177	120	170	275
ENSG00000275075	0	1	4	2	0	0	0	3	2	2	0	7	6	0	0	1	0	0	0	0	19	8	2	1	1	0	5	1	0	0	1	0	0	3	2	0	0	0	10	3	0	4	0	8	2	0	1	3	2
ENSG00000135862	4317	642	3038	2701	3507	3242	2399	2070	2302	1887	3511	2927	3496	2947	2087	2462	1574	2518	5680	4514	4307	4263	3843	5181	2289	3164	4348	2325	3494	2890	2172	3129	4059	3082	3162	2876	2832	2702	3169	2509	2802	3489	3779	3751	10447	14547	11537	6849	5644
ENSG00000232952	0	0	6	6	2	0	1	0	2	0	2	3	5	0	7	4	4	0	4	2	1	0	9	13	3	6	1	0	4	4	4	1	1	4	3	1	0	0	5	0	1	0	5	1	0	5	1	5	2
ENSG00000227722	0	29	0	0	0	1	0	0	0	1	0	0	0	2	0	0	0	0	0	0	1	0	0	0	0	0	0	2	0	0	0	0	0	0	2	0	0	0	0	0	1	0	0	0	1	5	1	1	0
ENSG00000285922	0	0	0	0	0	0	0	0	0	0	0	0	0	0	0	0	0	0	0	0	0	0	0	0	0	0	0	0	0	0	0	0	0	0	0	0	0	0	0	0	0	0	0	0	0	0	0	0	0
ENSG00000275801	0	0	0	0	0	0	0	0	0	0	0	0	0	0	1	0	0	0	0	0	0	0	0	0	0	0	0	0	0	0	0	0	0	0	0	0	0	0	0	0	0	0	0	0	0	0	0	0	0
ENSG00000143198	1769	1210	1027	982	1563	1308	1472	1397	1493	1410	1782	1732	1389	1062	1034	1340	633	1684	1851	1894	1577	1751	1349	1958	1334	1590	1843	1139	1706	1665	2819	2195	2327	2221	1905	1672	1501	1401	2050	1670	2492	3645	2088	1654	1725	3537	2589	2149	1595
ENSG00000143318	0	16	1	1	3	1	6	1	4	1	4	2	2	0	0	8	0	0	0	0	1	1	0	1	1	1	0	1	0	0	0	2	0	0	2	2	4	1	0	7	0	1	2	1	5	6	9	4	6
ENSG00000232188	0	0	4	9	5	1	3	0	2	0	0	4	5	1	0	0	0	0	0	0	0	4	0	3	0	0	0	1	3	0	2	6	4	9	0	0	4	4	1	4	0	2	0	0	6	1	1	6	6
ENSG00000232212	11	0	24	14	21	4	2	13	8	12	12	16	28	14	31	21	3	10	0	2	15	21	14	0	32	31	7	26	20	6	22	33	50	14	15	22	18	42	20	10	27	18	25	18	49	60	61	45	82
ENSG00000143621	1577	1569	3310	3394	3734	3420	3870	4324	3399	2939	4253	3348	2127	1690	2408	2522	1691	2828	2069	2092	3637	4332	3384	4378	3441	3359	4038	3406	4497	4192	4176	3465	4081	4006	2842	2383	3131	3114	3497	3045	1989	4164	2606	3358	3827	3289	2304	2412	2906
ENSG00000241042	0	0	0	0	0	0	0	0	0	0	0	1	0	0	0	0	0	0	0	0	4	0	0	0	0	0	0	0	0	0	0	0	0	0	0	2	0	0	0	0	0	0	0	0	0	0	0	1	1
ENSG00000260322	0	0	0	0	0	0	0	0	0	0	0	0	0	0	0	0	0	0	0	0	0	0	0	0	0	0	0	0	0	0	0	0	0	0	0	0	0	0	0	0	0	0	0	0	0	0	0	0	0
ENSG00000223495	11	0	47	25	42	44	47	30	30	25	24	21	10	7	72	39	64	42	13	23	107	112	35	59	69	46	39	31	24	27	2	35	29	11	31	49	80	56	66	36	10	18	66	92	43	64	52	43	48
ENSG00000143156	42	145	97	111	93	58	86	78	67	61	97	100	135	78	112	79	73	123	97	155	134	182	132	163	117	110	119	97	122	200	69	96	141	111	103	91	141	155	153	120	47	103	76	142	160	147	112	109	107
ENSG00000198771	292	157	4887	4330	3559	3430	2068	1780	2107	1905	3629	2934	4534	3819	994	1117	612	1551	188	82	6317	6997	5736	8139	2171	2625	2946	2454	3716	3399	1996	3218	3088	2947	3078	2507	4607	3750	5914	4500	1401	3767	2852	3997	3566	2043	1426	2618	3541
ENSG00000225462	9	2	1	12	2	5	0	1	11	2	1	5	4	2	3	0	2	1	0	0	1	13	8	8	7	4	2	0	2	5	12	4	20	11	1	14	4	8	7	6	3	4	4	3	6	5	2	5	7
ENSG00000237756	0	0	3	3	0	0	3	8	3	0	0	0	0	0	0	0	0	0	0	0	5	0	0	0	0	0	1	0	2	0	1	3	0	0	1	0	1	0	0	6	6	0	0	0	0	4	2	0	0
ENSG00000213064	930	115	1761	1547	2749	2314	1554	1295	1824	1520	1392	1434	1435	1410	1091	1021	913	800	884	754	1680	1920	1599	1796	1475	1128	1334	1209	1807	1554	1121	1489	1765	1304	1525	1345	1536	1517	1824	1226	1255	840	1127	1466	2353	2878	2154	1523	2082
ENSG00000143179	510	373	1490	1520	1130	1140	1402	1355	1025	1244	1583	1306	978	933	1049	1038	530	1278	670	564	1946	2274	1470	1985	1486	1322	1577	1605	2052	1774	1405	1767	1779	1423	1626	1498	1650	1636	1959	1817	1508	2094	1479	1844	1170	1419	1132	1497	1427
ENSG00000271187	0	0	0	0	0	0	0	0	0	0	0	0	0	0	0	0	0	0	0	0	0	0	0	0	0	0	0	0	0	0	0	0	0	0	0	0	0	0	0	0	0	0	0	0	0	0	0	0	0
ENSG00000274562	0	0	0	0	0	0	0	0	0	0	0	0	6	0	0	0	0	0	0	0	0	0	0	0	0	0	0	0	0	0	0	0	0	0	0	0	0	0	0	0	0	0	0	0	0	0	0	0	0
ENSG00000143315	263	52	994	836	695	523	763	618	720	797	899	971	1426	1300	1782	1615	1053	1288	158	89	1377	1392	1266	1334	1120	974	1117	1259	1204	1036	738	1098	1410	857	1087	1190	1101	1132	1386	899	1267	890	1676	1510	775	1810	1448	2783	1945
ENSG00000231175	0	0	0	0	0	0	1	0	0	0	0	0	0	0	0	0	0	0	0	0	0	0	0	0	0	0	0	0	0	0	0	0	0	0	0	0	0	0	1	0	0	0	0	0	0	0	0	0	0
ENSG00000143185	0	2	0	4	0	0	0	0	0	0	0	0	0	0	0	0	0	0	0	0	0	0	0	0	0	1	0	0	0	0	0	0	0	0	0	1	0	0	0	0	0	0	0	0	1	0	0	0	2
ENSG00000272931	29	21	96	72	59	78	110	70	97	93	101	123	79	86	98	25	78	27	11	10	118	149	58	105	70	71	60	60	61	62	81	92	114	76	98	117	131	131	184	220	93	89	81	88	53	149	114	151	91
ENSG00000143190	562	130	574	553	770	605	504	463	606	436	378	387	394	357	717	965	505	960	229	282	821	814	922	1052	653	617	885	604	777	697	827	806	935	565	620	639	710	752	920	709	461	810	792	851	520	699	511	871	975
ENSG00000225475	1	8	1	3	0	0	1	0	3	2	1	1	2	5	4	0	1	1	0	0	4	2	2	2	1	2	1	3	1	9	4	2	0	1	1	3	3	0	2	3	3	8	2	1	0	0	1	1	2
ENSG00000232223	0	0	0	0	0	0	0	0	0	0	0	0	0	0	0	0	0	0	0	0	0	0	0	1	0	0	0	0	0	1	0	0	1	0	0	0	0	0	0	0	0	0	0	0	0	0	0	0	0
ENSG00000224698	141	16	185	92	156	156	174	151	148	133	82	131	94	89	337	224	247	211	76	79	228	270	176	205	168	125	184	138	168	128	172	231	251	176	169	181	208	232	210	167	284	180	348	285	180	327	255	252	254
ENSG00000075945	303	69	186	181	129	108	263	215	200	208	176	185	178	174	306	305	227	400	284	310	309	314	238	318	192	227	234	177	281	218	242	223	300	213	248	220	202	246	272	209	221	305	239	233	341	371	291	288	241
ENSG00000235303	0	6	0	0	0	0	0	0	0	0	0	0	0	0	0	0	0	0	0	0	0	0	0	0	0	0	0	0	0	0	0	0	0	0	0	0	0	0	0	0	0	0	0	0	0	0	0	0	0
ENSG00000234810	1	1	0	0	0	0	0	0	0	0	0	0	0	0	1	0	2	0	0	0	0	0	0	0	0	1	0	0	0	0	0	0	0	0	0	0	0	0	0	0	0	0	3	0	0	0	0	0	0
ENSG00000224468	15	0	11	2	39	18	3	6	14	0	5	11	4	8	19	2	8	1	35	9	25	15	20	29	5	6	13	3	11	4	1	24	17	6	5	15	12	21	14	6	2	7	16	24	38	28	44	34	17
ENSG00000232551	0	0	0	0	0	0	0	0	0	0	0	0	0	0	0	0	0	1	0	0	0	0	0	0	0	0	0	0	0	0	1	0	0	0	0	0	0	0	0	0	0	0	0	0	0	0	0	0	0
ENSG00000092607	159	48	548	434	1167	892	102	110	365	123	26	27	51	45	176	157	138	175	193	109	30	29	28	47	78	52	54	55	90	63	50	60	70	58	51	34	12	36	26	31	141	22	36	51	1198	1932	1444	190	77
ENSG00000238270	0	0	0	0	0	0	0	0	0	0	0	0	0	0	0	0	0	0	0	0	0	0	0	0	0	0	0	0	0	0	0	0	0	0	0	0	0	0	0	0	0	0	0	0	0	0	0	0	0
ENSG00000285894	0	0	0	0	0	0	0	0	0	0	0	0	0	0	0	0	0	0	0	0	0	0	0	0	0	0	0	0	0	0	0	0	0	0	0	0	0	0	0	0	0	0	0	0	0	0	0	0	0
ENSG00000236025	0	0	0	0	1	0	0	0	0	0	0	0	0	0	0	0	0	0	0	0	0	0	0	0	0	0	0	0	0	0	0	0	0	0	0	0	0	0	0	0	0	0	0	0	0	0	0	0	0
ENSG00000230704	0	0	0	0	0	0	0	0	0	0	0	0	0	0	0	0	0	0	0	0	0	0	0	0	0	0	0	0	0	0	0	0	0	0	0	0	0	0	0	0	0	0	0	0	0	0	0	0	0
ENSG00000283255	0	0	0	0	0	0	0	0	0	0	0	0	0	0	0	0	0	0	0	0	0	0	0	0	0	0	0	0	0	0	0	0	0	0	0	0	0	0	0	0	0	0	0	0	0	0	0	0	0
ENSG00000227741	26	0	23	24	44	37	23	17	37	10	7	17	4	13	10	13	6	3	5	18	29	33	16	14	9	7	8	12	9	13	0	13	9	6	7	5	30	16	18	12	9	10	11	36	27	41	49	24	29
ENSG00000286754	0	0	0	0	0	0	0	0	0	0	0	0	0	0	0	0	0	0	0	0	0	0	0	0	0	0	0	0	0	0	0	0	0	0	0	0	0	0	0	0	0	0	0	0	0	1	0	0	0
ENSG00000232751	5	5	0	0	0	0	3	0	0	0	0	0	0	0	0	0	0	1	0	0	0	0	1	1	0	1	0	1	0	0	0	0	0	1	0	0	0	1	0	0	0	0	3	0	0	0	0	0	0
ENSG00000117091	0	2	1	0	0	6	1	1	11	2	3	0	0	0	0	0	1	0	0	0	0	6	0	0	3	1	0	1	2	5	0	2	5	0	0	2	0	2	6	2	2	7	2	2	1	3	3	5	7
ENSG00000235378	0	0	0	0	0	0	1	0	0	0	0	0	0	0	0	2	0	0	0	0	0	0	0	0	0	0	0	0	0	0	0	0	0	0	0	0	0	0	0	0	0	0	0	0	0	0	0	0	0
ENSG00000143171	0	0	0	0	0	0	0	0	0	0	0	2	0	0	0	0	0	0	0	0	0	1	0	0	0	0	0	0	0	0	0	0	0	0	1	0	0	0	0	0	0	0	0	0	0	0	0	0	0
ENSG00000275767	1	2	7	11	4	11	3	2	1	3	1	3	8	8	5	3	0	4	13	0	6	8	3	10	6	5	3	8	5	12	2	17	6	0	4	5	4	2	19	10	0	0	2	6	9	12	8	9	6
ENSG00000047410	3663	601	5160	4521	6401	4508	6305	4929	6310	5875	3925	4146	2928	2640	3835	4417	2767	3877	2858	2652	6606	7855	6464	7313	5725	4065	4862	3953	5971	5402	2940	5502	5745	4396	3689	3342	5821	5267	7400	4960	2383	3336	3507	4982	7332	6916	5208	5170	8065
ENSG00000231992	0	0	0	0	0	0	0	0	0	0	0	0	0	0	0	2	0	0	0	0	0	0	0	0	0	0	0	0	0	1	0	0	0	0	0	0	0	0	0	0	1	0	0	0	1	0	1	1	0
ENSG00000018625	1	18	5	0	0	5	3	0	2	0	2	7	12	1	1	0	0	0	0	0	2	2	0	0	0	0	0	0	0	0	3	0	0	1	0	0	5	0	2	0	0	0	0	0	0	0	1	0	0
ENSG00000171806	92	32	86	103	118	88	132	114	138	147	102	94	93	90	92	48	71	85	64	91	146	131	114	156	119	89	107	69	144	135	108	105	92	110	121	107	148	127	120	117	105	126	70	94	107	122	92	131	114
ENSG00000287919	16	0	8	7	4	8	2	3	7	3	18	10	47	28	5	43	12	22	10	12	8	15	6	13	2	7	15	14	14	3	7	8	14	5	8	18	10	10	6	24	21	2	16	5	10	33	33	12	9
ENSG00000233882	0	0	0	0	0	0	0	0	0	0	0	0	0	0	0	0	0	0	0	0	0	0	0	0	0	0	0	0	0	0	0	0	0	0	0	0	0	0	0	0	0	0	0	0	0	0	0	0	0
ENSG00000198358	1	0	0	0	0	0	1	0	0	1	0	0	0	0	1	0	0	0	0	0	1	0	0	0	0	0	0	0	0	0	0	2	1	0	2	4	1	1	3	4	0	0	2	0	1	0	0	0	5
ENSG00000134216	0	0	0	0	0	0	1	0	0	0	0	0	0	0	0	2	0	0	0	0	0	0	0	0	0	0	0	0	0	0	0	0	0	0	0	0	0	0	0	0	0	0	0	1	0	0	0	1	2
ENSG00000230748	0	0	0	0	0	0	0	0	0	0	0	0	0	0	0	0	0	0	0	0	0	0	0	0	0	0	0	0	0	0	0	0	0	0	0	0	0	0	0	0	0	0	0	0	0	0	0	0	0
ENSG00000254154	5	0	1	18	5	0	22	7	11	21	7	16	6	29	11	11	2	3	0	0	8	35	23	19	12	11	8	10	6	13	0	19	40	8	2	3	25	19	22	20	9	3	17	19	10	8	4	8	16
ENSG00000162694	81	36	224	126	98	44	237	144	160	242	312	195	315	336	44	50	47	47	65	51	212	223	252	234	230	200	185	248	226	185	158	232	284	256	249	226	192	235	241	165	124	179	163	238	184	234	162	330	372
ENSG00000238108	0	0	0	0	0	0	0	0	0	0	0	0	0	0	0	0	0	0	0	0	0	0	0	0	0	0	0	0	0	0	0	0	0	0	0	0	0	0	0	0	0	0	0	0	0	0	0	0	0
ENSG00000214262	0	0	0	0	0	0	0	0	0	0	0	0	0	0	0	0	0	0	0	0	0	0	0	0	0	0	0	0	0	0	0	0	0	0	0	0	0	0	0	0	0	0	0	0	0	0	0	0	0
ENSG00000118197	457	336	443	434	739	652	593	500	615	483	567	482	558	473	1555	1599	1087	2149	533	455	708	678	465	710	477	568	713	476	616	646	282	569	683	516	590	615	490	537	556	486	547	645	684	584	848	1095	803	712	625
ENSG00000135842	4044	613	1784	1370	3579	3117	1773	1395	2068	1583	1419	1469	800	751	1305	2039	961	2370	5081	5897	759	792	1041	1131	1259	1040	998	1194	1321	1256	489	946	1104	783	1451	1660	730	647	647	515	2674	895	1394	1000	1684	5131	3886	2505	1014
ENSG00000229258	0	0	0	6	2	6	1	7	3	5	0	0	0	0	0	0	0	0	0	0	0	0	0	0	0	1	1	1	0	0	0	0	0	1	0	0	2	0	0	0	0	0	0	5	0	0	1	0	5
ENSG00000287472	0	0	0	0	0	0	0	0	0	0	0	0	0	0	7	2	0	0	0	0	0	0	0	0	0	0	0	1	0	1	0	0	0	0	0	0	0	0	0	0	0	1	0	2	0	0	0	0	0
ENSG00000241318	0	0	2	0	0	0	1	0	1	4	0	0	0	0	0	0	0	0	0	0	0	0	0	0	0	0	0	0	0	0	0	0	0	0	0	0	2	0	0	0	0	1	0	0	0	0	0	0	0
ENSG00000228238	0	0	5	0	6	4	0	0	1	2	3	15	25	25	0	4	1	2	3	9	3	2	2	1	3	3	0	0	2	2	0	0	1	0	0	1	13	4	5	7	0	0	0	5	1	4	4	2	5
ENSG00000232393	1	0	1	1	0	1	0	0	0	0	1	0	1	1	1	0	0	1	0	0	0	1	0	2	0	0	0	1	1	3	0	0	0	1	3	4	2	0	2	3	2	3	2	0	2	1	2	1	0
ENSG00000184155	0	0	0	0	0	0	0	0	0	0	0	0	0	0	0	0	0	0	0	0	0	0	0	0	0	0	0	0	0	0	0	0	0	0	0	0	0	0	0	0	0	0	0	0	0	0	0	0	0
ENSG00000058085	317	1008	53	64	106	88	44	55	49	17	44	35	20	38	24	13	1	8	422	636	24	28	10	36	21	8	15	10	9	26	8	3	4	34	54	49	16	17	10	6	120	12	5	9	66	152	210	17	21
ENSG00000260088	10	0	2	2	0	2	1	3	4	6	2	1	0	10	30	13	49	35	15	15	16	9	7	9	6	7	24	7	0	10	8	8	31	11	5	9	1	2	3	2	47	24	26	6	0	24	11	7	1
ENSG00000116815	302	68	224	202	501	376	248	239	359	300	358	380	232	246	93	121	93	118	255	361	195	184	257	279	215	136	199	227	243	219	193	160	245	195	189	193	209	169	252	184	166	162	176	211	569	525	409	318	406
ENSG00000232917	0	0	0	1	0	0	1	0	0	1	0	0	0	1	0	0	0	0	2	2	0	0	0	0	0	1	0	0	0	0	1	0	0	1	1	0	0	0	0	0	0	0	0	0	0	2	0	0	0
ENSG00000233057	8	6	19	12	11	11	11	13	9	4	5	7	7	11	20	15	14	27	4	8	18	11	20	21	10	14	19	14	21	21	12	10	19	8	24	26	29	18	10	13	29	33	15	20	20	21	18	17	17
ENSG00000143167	6	68	149	161	37	34	562	489	260	376	333	312	70	61	70	75	53	65	5	3	390	387	188	326	147	238	217	98	431	355	223	288	258	216	127	135	219	212	359	288	108	204	171	233	246	188	170	612	620
ENSG00000143184	6	4	1	2	4	1	0	0	9	0	0	3	7	4	8	8	10	16	0	1	2	3	0	0	3	1	2	2	0	0	2	4	1	0	8	9	2	4	3	1	11	8	8	0	12	7	9	1	7
ENSG00000260976	1	0	0	0	0	0	0	0	0	0	0	0	0	0	0	0	0	0	0	0	0	0	0	0	0	0	0	0	0	0	0	0	0	0	1	0	0	0	0	0	0	0	0	0	0	0	0	0	0
ENSG00000235215	0	0	0	0	0	0	0	0	0	4	0	0	0	0	0	0	0	0	0	0	0	0	0	2	0	0	0	0	0	0	0	0	0	0	0	0	0	0	0	0	0	0	0	0	0	0	0	0	0
ENSG00000224691	0	0	0	0	0	0	0	0	0	0	0	0	0	0	0	0	0	0	0	0	0	0	0	2	0	1	0	4	0	1	0	0	0	1	0	0	2	0	0	0	0	0	0	0	0	0	0	0	0
ENSG00000286572	1	7	1	0	0	0	4	0	0	0	2	2	0	0	0	0	0	0	0	0	0	1	0	0	0	1	0	1	0	0	0	0	0	0	0	0	0	0	0	4	3	0	0	0	0	3	1	1	0
ENSG00000235101	0	0	0	4	0	0	7	5	3	5	0	3	4	6	0	0	0	0	0	0	4	9	13	14	4	3	2	0	0	0	10	6	1	3	2	6	12	11	9	15	2	3	7	5	0	3	2	4	14
ENSG00000228215	2	0	0	0	0	0	0	0	0	0	0	0	0	0	0	0	0	0	0	0	0	0	0	0	0	0	0	0	0	0	0	0	1	0	0	0	0	0	0	0	0	0	0	0	0	0	0	0	0
ENSG00000177807	4	10	5	15	8	6	10	0	12	9	14	24	28	36	8	40	12	40	6	1	19	16	22	25	16	22	25	54	12	7	25	14	25	14	26	16	25	10	5	11	75	32	26	18	8	31	32	63	22
ENSG00000233626	4	0	5	8	21	7	10	4	5	1	6	6	15	12	0	0	0	3	0	10	3	2	4	3	3	0	3	3	5	0	23	10	4	2	3	1	5	7	4	0	8	2	0	8	1	2	2	4	1
ENSG00000233691	1	33	0	8	4	2	1	1	0	0	5	1	0	0	0	0	0	0	0	0	0	2	2	0	0	3	1	0	3	0	0	1	6	1	1	0	0	2	4	4	1	0	0	0	0	4	0	0	4
ENSG00000143228	16	123	769	707	1227	831	1110	1112	1313	1302	586	736	90	107	638	842	333	566	10	15	1642	1563	1248	1786	997	757	1093	479	966	973	895	1510	1362	1144	537	467	1377	1256	1614	1360	155	1147	1127	1255	2253	1425	965	1394	2508
ENSG00000235827	0	0	0	0	0	0	1	1	0	0	0	0	0	0	0	2	0	1	0	0	0	0	1	1	5	0	1	1	4	5	2	0	0	0	2	0	2	1	0	0	2	4	1	1	1	5	0	4	1
ENSG00000231615	1	0	2	0	1	2	0	0	3	3	0	0	3	2	0	0	0	0	0	1	0	4	0	0	0	0	0	0	0	0	2	0	0	1	0	10	0	0	0	0	0	0	0	0	2	0	4	1	2
ENSG00000231714	0	0	0	0	0	0	0	0	3	0	0	0	0	0	0	0	0	0	0	0	0	0	0	0	0	0	0	0	0	0	0	0	0	0	0	0	0	0	0	0	0	0	0	0	0	0	0	0	0
ENSG00000174514	1	18	16	6	5	3	8	17	18	19	33	23	3	14	6	8	3	5	0	0	27	19	12	30	7	22	25	2	5	1	4	17	26	21	7	23	13	13	20	17	9	33	35	12	12	25	18	38	15
ENSG00000143178	254	12	195	162	481	304	242	244	226	195	151	127	129	163	507	509	270	508	158	147	296	279	245	225	207	208	219	233	239	204	229	263	354	194	206	207	167	302	260	179	377	291	325	187	453	642	565	317	267
ENSG00000116833	9	0	0	0	1	0	0	0	0	0	0	0	0	0	0	0	0	1	13	0	0	1	0	0	0	0	0	0	0	0	0	1	0	0	0	0	0	0	1	0	0	0	0	0	0	0	4	0	0
ENSG00000227740	8	0	17	16	23	17	26	27	33	41	40	10	21	17	10	12	4	4	16	1	11	15	5	6	32	10	6	11	12	25	29	21	11	4	15	18	21	8	17	20	24	4	3	8	35	39	23	19	23
ENSG00000000457	194	66	265	187	310	259	261	281	302	254	287	289	337	243	250	323	242	276	166	169	324	369	256	291	304	201	248	170	270	224	162	231	295	228	218	195	314	215	374	231	153	213	220	278	382	424	328	325	359
ENSG00000143507	2791	652	747	572	1404	1266	631	788	837	811	447	433	471	400	3110	2562	2053	2941	3351	3325	691	783	558	808	511	605	674	573	680	701	564	785	694	732	741	720	707	654	977	708	891	828	699	722	1832	3107	2386	1041	896
ENSG00000285638	0	0	0	0	0	0	0	0	0	0	0	0	0	0	0	0	0	0	0	0	0	0	0	0	0	0	0	0	0	0	0	0	0	0	2	0	0	0	0	0	0	0	0	0	0	0	0	0	0
ENSG00000284592	0	0	0	0	0	0	0	0	0	0	0	0	0	0	0	0	0	0	0	0	0	0	0	0	0	0	0	0	0	0	0	0	0	0	0	0	0	0	0	0	0	0	0	0	0	0	0	0	0
ENSG00000230987	0	0	0	1	1	0	0	0	0	0	0	0	0	1	0	5	0	1	1	0	0	0	0	1	0	0	0	0	1	0	1	1	1	1	0	1	1	0	2	0	1	0	0	0	0	0	0	0	0
ENSG00000232527	80	10	26	34	37	30	44	45	36	45	13	30	36	31	32	12	27	6	28	33	20	16	17	18	32	32	13	39	10	11	34	21	28	21	47	30	43	11	25	39	39	42	10	13	26	31	23	15	19
ENSG00000215833	0	0	0	0	0	0	0	0	0	0	0	0	0	0	0	2	0	1	0	0	0	0	0	1	0	1	0	0	0	0	0	0	0	0	0	0	0	0	0	0	0	0	1	0	2	0	0	0	0
ENSG00000228167	0	0	0	0	0	0	0	0	0	0	0	0	0	0	0	0	0	0	0	0	0	0	0	0	0	0	0	0	0	0	0	0	0	0	0	0	0	0	0	0	0	0	0	0	0	0	0	0	0
ENSG00000223344	0	0	0	0	0	2	0	8	4	0	6	4	1	0	0	0	0	0	0	0	5	10	9	2	0	2	1	0	1	0	2	1	2	0	1	0	0	0	4	10	0	6	0	0	1	0	0	2	1
ENSG00000150732	0	0	0	0	0	0	0	0	0	0	0	0	0	0	0	0	0	0	0	0	0	0	0	0	0	0	0	0	0	0	0	0	0	0	0	0	0	0	0	0	0	0	0	0	0	0	0	0	0
ENSG00000157064	7	15	71	63	46	46	111	81	62	84	47	61	27	51	96	200	63	157	33	23	72	69	124	123	65	69	81	71	85	68	69	86	76	80	80	61	43	36	67	18	147	47	62	51	97	74	60	108	77
ENSG00000288139	0	0	0	0	0	0	0	0	0	0	0	0	0	0	0	0	0	0	0	0	0	0	0	0	0	0	0	0	0	0	0	0	0	0	0	0	0	0	0	0	0	0	0	0	0	0	0	0	0
ENSG00000215808	0	9	0	0	1	0	0	0	0	0	0	0	0	0	0	0	0	0	0	0	0	3	0	0	0	0	0	0	0	0	0	0	0	0	0	0	0	0	0	0	0	0	0	0	0	0	0	0	0
ENSG00000059588	1266	256	6070	5587	5323	3264	2829	2645	3741	2698	3952	3606	5387	5187	1995	3018	1151	2760	887	391	6669	7269	5831	4262	5616	3612	4732	6150	7603	5809	3151	4820	6567	3160	6696	5912	4388	5208	5735	4692	5868	3224	6564	4972	8499	10156	7680	9132	10423
ENSG00000237379	0	0	3	0	0	0	0	0	4	0	0	0	0	0	0	0	0	0	0	0	0	0	0	0	0	0	0	0	0	0	0	0	0	0	0	0	0	0	0	0	0	0	0	0	0	0	0	0	1
ENSG00000232959	2	0	0	0	0	0	0	3	0	0	0	0	0	0	0	0	0	0	0	0	0	0	0	0	0	0	0	0	0	0	0	0	0	0	0	0	0	0	0	0	0	0	0	0	0	0	0	0	0
ENSG00000122224	4	44	81	60	92	50	20	15	46	11	59	45	49	83	94	82	33	98	4	0	92	95	51	82	25	29	24	14	42	19	7	17	23	20	38	40	51	54	78	69	101	38	61	56	71	141	83	221	147
ENSG00000162782	0	29	0	6	0	4	3	4	9	1	7	5	13	14	0	0	1	0	0	0	0	1	2	2	3	4	1	10	3	1	13	13	13	5	1	4	1	3	7	0	9	1	1	4	2	6	1	4	9
ENSG00000238051	0	16	0	0	0	0	0	0	0	0	0	0	0	0	0	0	0	0	0	0	0	0	0	0	0	0	0	0	0	0	0	0	0	0	0	0	0	0	0	0	0	0	0	0	0	0	0	0	0
ENSG00000233196	0	0	2	1	9	0	1	0	2	5	4	5	24	29	0	0	1	0	2	0	5	6	1	0	3	0	0	4	0	7	7	1	5	3	2	0	3	1	0	1	1	1	0	1	5	1	0	2	4
ENSG00000229220	0	0	0	0	0	0	0	0	0	0	0	0	0	0	0	0	0	0	2	0	0	0	0	0	0	0	0	0	0	0	0	0	0	0	0	0	0	0	0	0	0	0	0	0	0	0	0	0	0
ENSG00000143653	896	779	1475	1456	1634	1460	1935	2226	1758	1847	2247	1798	1603	1425	1692	1293	1034	1899	1307	1328	1876	1914	1812	2512	1904	1924	1979	1975	2118	2019	2159	2041	2377	2174	2301	2056	1697	1673	2043	1636	1903	2225	1655	1763	1599	2005	1601	2161	1645
ENSG00000158711	780	232	1392	1042	1632	1161	1085	795	1153	937	1209	1421	1573	1302	2496	4291	2597	3242	749	566	1421	1437	1506	1567	1094	1059	1640	1185	1467	1206	678	1115	1581	948	1241	1111	1035	1210	1436	930	1179	1336	2705	1583	1381	1781	1499	1501	1483
ENSG00000227747	6	6	0	0	1	1	2	0	0	0	2	1	0	1	2	0	1	2	0	1	0	0	1	3	0	4	1	4	0	6	0	0	0	3	4	0	3	4	2	2	5	2	0	0	3	2	1	0	1
ENSG00000228081	0	0	0	0	0	0	0	0	0	0	0	0	0	0	0	0	0	0	0	0	0	0	0	0	0	0	0	0	0	0	0	0	0	0	0	2	0	0	0	0	0	0	0	0	0	0	0	0	0
ENSG00000228020	0	0	0	0	0	1	0	0	0	0	0	0	0	0	0	0	0	0	0	0	0	0	1	0	0	0	0	0	0	0	0	0	0	0	0	0	0	0	0	0	0	0	0	0	0	0	0	0	1
ENSG00000234975	709	236	59	40	86	57	51	51	66	47	33	20	34	32	254	87	234	131	623	747	32	55	43	21	37	28	37	61	33	23	28	26	46	28	49	57	44	48	57	52	154	13	23	24	208	352	332	57	45
ENSG00000162851	235	146	595	500	425	421	250	253	274	154	506	287	388	322	384	400	253	533	157	135	583	706	372	634	350	323	398	532	543	552	330	370	405	375	372	328	394	444	582	401	245	381	289	420	482	578	452	465	602
ENSG00000271427	2	0	3	5	0	7	0	2	11	6	14	3	20	34	0	2	2	0	7	2	10	13	3	1	3	2	4	8	12	10	9	6	9	7	6	17	3	10	12	2	5	10	11	8	15	17	15	8	6
ENSG00000143353	288	173	428	410	565	392	512	575	644	600	582	460	845	678	288	258	230	326	284	308	783	512	520	698	503	376	410	624	739	647	490	470	579	429	654	723	531	504	720	560	856	387	405	462	530	1012	882	855	758
ENSG00000197965	395	110	159	100	318	343	92	87	155	53	120	142	122	137	424	145	384	229	468	389	35	33	59	62	108	106	105	34	75	100	74	133	169	129	53	52	32	55	68	83	100	96	59	52	561	927	813	118	63
ENSG00000143493	387	219	642	651	734	536	1042	1107	865	1031	1296	1318	766	640	416	550	312	723	586	574	921	963	820	1023	1066	823	840	879	843	808	742	862	1041	932	724	708	776	748	920	639	661	613	603	756	496	690	478	588	664
ENSG00000230777	2	4	12	7	4	7	19	3	10	2	6	6	4	12	9	5	1	7	8	4	13	6	8	5	0	7	6	10	16	8	3	9	6	6	5	13	15	7	12	11	17	34	3	7	15	12	6	16	16
ENSG00000179397	59	18	60	69	179	88	98	97	126	67	180	114	342	281	4	29	32	28	46	56	85	93	37	33	69	34	29	49	61	63	45	51	73	42	82	57	57	60	68	70	76	44	38	51	179	200	147	87	74
ENSG00000224540	0	0	0	0	0	0	0	0	0	0	1	0	0	0	0	0	0	0	0	0	0	0	0	0	0	0	0	0	0	0	0	0	0	0	3	7	0	0	0	0	0	0	0	0	0	1	0	0	1
ENSG00000117592	5764	2917	3240	3141	3695	3610	4363	4979	4007	3955	3646	2852	3206	3370	13394	5709	8557	8776	4671	5589	3906	3970	3628	4734	4894	4870	5325	5730	5036	4578	5321	4363	5886	4776	4482	4515	4236	3706	4054	3520	6237	5873	4326	3913	3422	6436	5445	4904	2863
ENSG00000186197	8	20	5	4	6	12	9	2	5	5	22	4	1	0	0	0	0	0	14	0	4	10	5	4	6	3	2	3	7	2	9	3	4	0	5	1	12	4	2	2	3	6	0	5	12	12	2	2	4
ENSG00000229067	1	1	0	0	0	1	0	1	0	0	4	2	0	2	6	0	0	0	0	1	0	0	0	2	1	1	1	4	2	1	1	0	0	2	1	2	1	1	1	3	6	2	0	0	2	0	2	0	5
ENSG00000227711	0	0	0	0	0	0	0	0	0	0	0	1	1	0	9	6	0	0	0	0	0	4	6	0	4	4	2	2	1	0	0	4	9	5	2	0	1	4	3	1	7	0	2	0	3	7	12	6	7
ENSG00000261182	0	4	0	0	0	0	0	0	0	0	0	0	0	0	0	0	0	0	0	0	0	0	0	0	0	0	0	0	0	0	0	0	0	0	0	0	0	0	0	0	0	0	0	0	0	0	0	0	0
ENSG00000228879	3	0	6	1	6	0	1	0	7	2	0	0	0	0	9	11	1	5	0	0	0	1	4	1	1	3	0	4	3	2	0	0	0	0	0	0	0	1	0	1	6	0	3	0	1	0	3	1	1
ENSG00000227925	8	0	18	11	11	15	9	1	8	7	10	10	19	12	2	0	0	0	0	0	58	109	67	56	2	3	12	10	35	18	56	16	34	11	17	7	15	12	33	24	1	25	19	56	32	94	81	60	103
ENSG00000162670	0	14	11	5	1	2	3	0	0	0	3	2	4	0	0	1	0	0	0	0	7	4	9	4	5	1	10	3	12	4	6	5	4	8	4	11	1	6	7	10	0	3	0	18	0	0	0	2	16
ENSG00000225712	0	0	0	0	0	1	0	0	2	0	0	1	1	0	0	0	0	0	1	1	1	2	0	0	0	1	0	0	0	3	1	0	0	0	0	0	0	1	0	0	0	0	0	2	0	0	0	2	0
ENSG00000162761	1	2	0	0	0	0	0	0	0	0	0	0	0	0	1	0	0	0	0	0	0	0	0	0	0	0	0	0	0	0	0	0	0	0	0	0	0	0	0	0	0	0	0	0	0	0	0	0	0
ENSG00000143199	6	28	4	10	18	3	7	5	12	0	1	3	1	6	46	31	38	34	2	16	4	10	1	9	5	6	7	9	2	1	0	3	7	5	9	4	2	10	13	0	4	15	11	4	8	28	24	5	10
ENSG00000007908	0	0	0	2	1	0	0	0	0	0	0	0	0	0	0	0	0	0	0	0	0	0	0	0	0	0	0	0	0	0	0	0	0	1	0	0	0	0	0	0	0	0	0	0	0	0	0	0	0
ENSG00000092978	684	111	416	352	406	308	516	400	539	603	385	462	404	389	685	566	388	699	623	675	560	520	578	513	549	365	459	428	643	503	315	415	517	412	460	416	440	426	513	407	385	445	493	496	561	794	699	800	742
ENSG00000143499	164	163	252	223	337	225	473	386	352	371	395	444	261	309	89	109	105	95	223	266	251	370	220	292	327	206	214	265	286	259	187	287	243	165	315	251	343	280	394	313	241	265	181	242	334	271	237	259	286
ENSG00000188404	0	4	10	6	5	6	4	9	3	6	7	1	0	0	0	0	0	0	0	0	8	1	0	4	2	0	0	0	2	0	1	5	0	0	0	0	2	0	1	3	0	0	0	1	1	1	0	0	0
ENSG00000227735	10	0	0	0	0	0	4	0	0	0	0	0	0	0	0	0	0	0	1	0	0	0	0	0	0	0	6	0	0	0	0	0	0	0	0	0	0	0	0	0	0	0	0	0	0	0	0	0	0
ENSG00000143196	0	0	0	0	0	0	0	0	0	0	0	1	0	0	0	0	0	0	0	0	0	0	0	0	0	0	0	0	0	0	0	0	0	0	0	0	0	0	0	0	0	0	0	0	0	2	0	0	0
ENSG00000228504	0	0	0	0	0	0	0	0	0	0	0	0	0	0	0	0	0	0	0	0	0	0	0	0	0	0	0	0	0	0	0	0	0	0	0	0	0	5	0	0	0	0	0	0	0	0	0	0	1
ENSG00000274702	0	0	0	0	0	0	0	0	0	0	0	0	0	0	0	0	0	0	0	0	0	0	1	0	0	0	0	0	1	0	0	0	2	0	0	0	4	0	0	1	0	0	4	0	0	0	0	0	0
ENSG00000226211	0	0	0	0	0	0	0	0	0	0	0	0	0	0	0	0	0	0	0	0	0	0	0	0	0	0	0	0	0	0	0	0	0	0	0	0	0	0	0	0	0	0	0	0	0	0	0	0	0
ENSG00000236942	4	0	0	3	1	4	2	0	0	7	1	0	0	0	4	3	3	0	1	1	0	7	0	1	2	0	2	0	0	1	3	2	0	2	0	1	0	0	1	3	0	0	1	1	2	1	0	0	0
ENSG00000287205	0	2	5	7	6	17	12	7	10	4	7	16	10	12	0	1	0	0	4	4	23	24	2	10	13	5	15	10	12	11	2	10	20	7	9	2	7	12	13	15	1	4	9	8	14	20	21	18	23
ENSG00000203697	11	27	1	2	8	0	0	0	0	0	4	1	2	4	1	0	1	0	0	2	5	0	2	8	1	2	4	0	1	4	3	0	1	0	2	0	0	3	0	6	1	3	1	0	1	2	2	1	2
ENSG00000116574	455	113	2301	2080	1907	1846	814	772	1109	800	3100	1965	6084	6218	1174	1544	1070	1680	412	250	2601	2523	2453	3119	1396	1989	2401	2161	3317	2744	1677	2056	2481	1865	3736	3771	2130	2067	2215	1645	3757	2743	2601	2859	2922	3856	3138	4460	3303
ENSG00000287929	14	20	1	0	0	2	0	10	5	0	0	0	0	0	1	0	0	0	2	5	0	0	0	0	4	0	0	0	0	0	1	0	0	0	1	2	0	0	0	0	3	0	1	0	3	3	3	2	1
ENSG00000224896	0	0	0	0	0	0	0	0	0	0	0	0	0	0	0	0	0	0	0	0	0	0	0	0	0	0	0	0	0	0	0	0	0	0	0	0	0	0	0	0	0	0	0	0	0	0	0	0	0
ENSG00000121481	508	304	196	182	379	293	115	151	208	179	87	104	157	112	431	291	443	397	486	538	127	77	154	178	106	95	110	79	162	113	103	180	147	141	183	137	198	142	162	115	151	178	141	136	245	378	326	120	105
ENSG00000227940	0	0	0	0	0	0	0	0	0	0	0	0	0	0	0	0	0	0	0	0	0	0	0	0	0	0	0	0	0	0	0	0	0	0	0	0	0	0	0	0	0	0	0	1	0	0	0	0	0
ENSG00000143248	29	15	25	19	41	34	30	34	30	47	63	46	103	108	70	65	54	81	21	11	56	44	30	56	38	24	34	39	46	24	41	36	43	25	37	31	45	67	80	31	27	53	47	50	48	59	69	46	52
ENSG00000162814	6	0	6	0	1	6	0	1	5	5	7	13	6	4	10	10	2	27	8	8	5	5	6	3	7	0	5	3	1	9	0	1	2	5	4	5	2	11	3	1	8	7	0	0	0	5	3	5	6
ENSG00000225172	0	1	0	0	0	0	0	0	0	0	0	0	0	0	0	0	0	0	0	0	1	0	0	0	0	0	0	0	0	0	0	0	0	0	0	0	0	0	0	0	0	0	0	0	0	0	0	0	0
ENSG00000261642	0	9	0	0	0	0	0	0	1	0	0	0	0	0	0	0	0	0	0	0	0	0	0	0	0	0	0	0	0	0	0	0	0	0	0	0	0	0	0	0	0	0	0	0	0	0	0	0	0
ENSG00000228239	0	0	0	0	0	0	0	0	0	0	0	0	0	0	0	0	0	0	0	0	0	0	0	0	0	0	0	0	0	0	0	0	0	0	0	0	0	0	0	0	0	0	0	0	0	0	0	0	0
ENSG00000237283	0	0	0	2	0	0	1	0	0	0	1	1	1	1	4	0	0	0	0	0	14	8	0	8	4	0	9	2	1	3	2	1	1	6	4	0	16	2	10	1	1	11	10	7	1	6	3	2	7
ENSG00000116132	0	0	0	0	5	1	1	0	0	0	0	0	1	0	0	1	0	0	1	0	0	0	0	0	0	0	3	0	1	0	0	0	0	1	0	0	0	0	1	0	2	0	1	0	0	1	0	0	0
ENSG00000238042	2	12	48	41	11	15	35	29	32	38	50	8	88	41	14	19	3	26	0	8	158	128	103	237	13	36	70	25	127	64	70	110	91	107	35	49	63	67	80	44	44	115	83	179	142	324	213	167	194
ENSG00000271475	0	0	0	0	0	0	0	0	0	0	0	1	5	9	0	0	5	0	0	0	0	1	0	2	0	0	0	0	0	0	0	0	0	0	0	0	0	0	0	0	0	0	0	0	0	0	0	3	0
ENSG00000231877	0	0	0	0	7	0	0	0	0	0	0	0	0	0	0	1	0	0	0	0	0	0	0	0	0	0	0	0	0	0	0	0	0	2	0	0	0	0	2	0	0	0	0	0	0	0	0	0	0
ENSG00000116679	14785	878	3155	2610	3998	2949	2361	2144	3103	2648	2099	2088	1928	1801	4045	4836	2536	4401	9352	6693	2622	2826	2702	3106	2825	2373	2609	2573	2813	2571	1808	2285	3052	2360	2616	2513	2071	2109	2398	1767	5309	2136	2430	2236	4224	6831	6750	3760	2810
ENSG00000228536	5	32	0	1	1	1	2	2	0	0	4	5	12	11	1	15	0	7	6	0	3	7	6	10	2	1	1	0	0	1	5	3	2	0	4	12	0	3	1	5	0	3	5	7	0	1	1	3	0
ENSG00000230550	0	0	0	0	0	0	0	1	0	0	0	0	0	0	0	0	0	0	0	0	0	0	0	0	0	0	0	0	0	0	0	0	0	0	0	0	0	0	0	0	0	0	0	0	0	0	0	0	0
ENSG00000229242	0	0	0	0	0	0	0	0	0	0	0	0	0	0	0	0	1	0	0	0	0	0	0	0	0	0	0	0	0	0	0	0	0	0	0	0	0	0	0	0	0	0	0	0	0	0	4	0	0
ENSG00000228470	0	0	10	0	3	0	0	0	0	1	2	0	0	0	0	0	0	0	0	0	0	0	0	0	0	0	1	0	0	0	0	0	0	0	1	0	0	0	0	0	0	0	0	0	1	3	2	0	0
ENSG00000152092	0	8	0	0	2	0	1	0	0	2	0	0	0	0	0	0	0	0	0	0	0	0	0	0	0	0	0	0	1	0	1	0	0	0	0	0	0	0	0	0	0	0	0	0	0	0	0	0	0
ENSG00000234984	8	0	0	0	0	0	0	0	0	0	0	0	0	0	0	0	0	0	0	0	0	0	0	0	0	0	0	0	0	0	0	0	0	0	0	0	0	0	0	0	0	0	0	0	0	0	0	0	0
ENSG00000231648	0	0	0	0	0	0	0	0	0	0	0	0	0	0	0	0	0	0	0	0	0	0	0	0	0	0	0	0	0	0	0	0	0	0	0	0	0	0	0	0	0	0	0	0	0	0	0	0	0
ENSG00000229983	0	0	8	13	0	2	10	20	7	11	28	16	3	1	3	2	0	3	0	0	15	16	22	10	12	3	11	4	4	8	21	10	13	5	5	3	5	14	9	7	8	11	1	9	4	10	8	7	28
ENSG00000215149	0	0	0	0	0	0	0	0	0	0	0	0	0	0	0	0	0	0	0	0	0	0	0	0	0	0	0	0	0	0	0	0	0	0	0	0	0	0	0	0	0	0	0	0	0	0	0	1	0
ENSG00000225122	0	0	0	0	0	0	0	0	0	0	0	0	0	0	0	0	0	0	0	0	0	0	0	0	0	0	0	0	0	0	0	0	0	0	0	0	0	0	0	0	0	0	0	0	0	0	0	0	0
ENSG00000225920	8	12	14	7	7	13	25	8	22	20	26	9	26	44	6	11	4	18	6	0	34	77	11	15	7	10	10	24	17	11	3	2	11	7	12	8	9	15	25	8	13	3	7	24	16	29	29	22	24
ENSG00000143476	53	78	822	740	1225	967	1734	1610	1822	2113	1619	1652	459	293	266	279	217	335	15	50	1082	1159	1715	1746	1616	1307	1459	1194	1394	1517	976	1282	1577	1358	697	416	869	830	1094	644	27	766	485	1004	162	204	140	428	765
ENSG00000121486	410	121	555	571	754	578	584	484	635	450	422	518	571	640	595	662	414	755	371	398	631	736	750	982	500	529	711	586	750	613	400	728	820	588	685	619	598	617	730	447	529	669	722	818	700	942	854	599	643
ENSG00000228437	0	0	17	24	8	3	3	4	19	37	2	4	12	7	0	1	0	1	0	0	42	42	28	20	7	3	15	3	9	8	13	12	14	13	14	12	19	28	32	52	3	10	6	36	51	47	70	58	156
ENSG00000057252	2023	244	938	779	1073	882	1021	807	1048	895	964	1076	851	785	1316	1351	1027	1446	1378	1667	1187	882	1240	1520	955	930	1054	888	994	846	935	1267	1161	929	999	818	816	777	958	648	816	951	899	1170	1238	1884	1769	1619	1982
ENSG00000285718	0	0	0	0	0	0	0	0	0	0	0	0	0	0	0	0	0	0	0	0	0	0	0	0	0	0	0	1	0	0	0	0	0	0	0	0	0	0	0	0	0	0	0	0	0	0	0	0	0
ENSG00000234070	0	0	0	0	0	0	0	0	0	0	0	0	0	0	0	0	0	0	0	0	0	0	0	0	0	0	0	0	0	0	0	0	0	0	0	0	0	0	0	0	0	0	0	0	0	0	0	0	2
ENSG00000233620	0	0	0	0	0	0	0	0	0	0	0	0	0	0	0	0	0	0	0	0	0	0	0	0	0	0	0	0	0	0	0	0	0	0	0	0	0	0	0	0	0	0	0	1	0	0	0	0	0
ENSG00000237783	0	1	0	0	0	0	0	0	0	0	2	0	0	0	2	0	1	0	0	1	0	0	0	1	0	3	1	2	0	1	0	0	0	0	1	0	1	0	2	1	1	1	1	0	0	0	0	1	0
ENSG00000233018	0	0	0	1	5	0	0	0	0	2	0	0	1	0	0	0	0	0	0	0	0	0	0	0	0	0	0	2	0	0	0	0	1	0	0	0	0	0	0	0	0	0	0	0	4	1	0	0	0
ENSG00000224783	0	0	0	0	0	0	0	0	0	0	0	0	0	0	0	0	0	0	0	0	0	0	0	0	0	0	0	0	0	0	0	0	0	0	0	0	0	0	0	0	0	0	0	0	0	0	0	0	0
ENSG00000162852	2529	258	863	709	1346	1232	584	620	917	623	642	531	671	687	1022	1508	698	1459	1724	2383	1030	1015	987	1106	592	652	875	637	647	612	567	719	967	634	722	668	633	625	1015	659	789	973	941	881	1035	1522	1185	1096	1027
ENSG00000232792	0	0	0	0	0	0	0	0	5	0	0	0	0	0	1	2	0	0	0	0	0	2	0	0	0	0	0	0	0	0	0	0	0	0	0	0	0	0	0	0	0	0	0	0	1	3	0	0	0
ENSG00000273004	4	0	3	8	0	4	20	16	12	39	19	12	2	2	0	10	0	3	7	4	18	9	6	27	11	7	8	6	6	0	10	4	11	5	15	10	8	3	8	2	10	4	6	7	9	3	8	3	9
ENSG00000143842	225	143	309	318	293	271	574	442	379	417	506	523	334	331	55	84	51	72	151	115	424	493	360	442	425	315	276	273	430	413	273	388	402	266	319	289	445	472	441	375	240	193	248	330	340	365	191	304	366
ENSG00000268062	6	0	2	10	8	11	16	6	7	5	10	2	21	28	2	1	0	2	0	0	10	2	9	7	2	1	2	5	6	4	11	0	6	1	5	1	14	10	14	15	5	6	9	1	25	18	13	12	27
ENSG00000237409	0	20	3	0	0	1	0	2	2	0	1	1	4	7	16	22	11	21	2	0	6	11	7	1	3	6	11	2	6	0	0	3	8	0	3	4	1	1	2	5	15	4	28	5	1	7	12	15	5
ENSG00000116962	595	142	2380	2006	2139	1913	3329	2311	2963	3712	3292	4029	1332	1066	1178	2583	932	3342	507	481	4412	5387	5577	7805	4625	5203	6634	3050	4054	3915	2601	5102	6304	4819	3077	2461	3958	3386	4067	3004	1458	3869	3731	4600	4113	5843	4201	6272	6854
ENSG00000288078	0	0	0	0	0	0	0	0	2	0	0	0	0	0	0	0	0	0	0	0	0	0	0	0	0	0	0	0	0	0	0	0	0	0	0	0	0	0	0	0	0	0	0	0	0	0	0	0	0
ENSG00000271399	2	0	8	0	0	0	0	0	0	0	7	4	6	18	0	0	6	0	0	0	0	0	0	1	0	0	0	0	0	5	0	0	1	0	0	0	0	0	0	0	0	0	0	0	1	4	0	2	1
ENSG00000229757	3	6	2	0	5	0	0	0	3	1	0	0	1	0	4	12	0	7	5	1	0	0	0	2	0	7	0	1	1	10	0	1	0	0	1	0	2	0	1	1	1	0	1	2	3	5	1	0	1
ENSG00000232679	14	0	0	0	0	0	1	0	0	0	0	0	0	5	0	0	0	0	0	5	0	1	0	0	0	0	0	0	0	0	0	1	3	0	4	0	0	0	2	0	0	0	0	0	0	0	10	1	3
ENSG00000220749	388	366	85	94	99	87	166	152	171	154	105	95	185	174	241	57	201	193	80	231	131	83	117	209	160	140	142	178	191	164	369	171	193	168	282	273	185	139	174	237	507	435	123	117	75	117	101	181	72
ENSG00000181450	71	52	197	192	197	210	260	208	269	181	217	273	141	165	748	818	639	727	55	76	374	312	444	478	274	307	463	243	317	300	173	266	451	325	186	171	204	222	264	163	122	244	313	389	172	248	172	248	259
ENSG00000223519	2	15	39	55	34	24	42	27	56	38	60	57	49	36	11	30	16	35	5	4	117	97	47	40	72	20	14	17	58	41	7	55	44	34	48	75	52	72	89	46	68	45	67	61	32	28	22	49	39
ENSG00000286285	0	14	0	0	14	8	1	0	0	0	2	0	1	2	1	1	0	0	3	0	0	4	2	0	0	0	2	0	0	0	0	0	0	0	1	0	0	0	0	2	0	0	0	0	2	2	0	1	3
ENSG00000225300	12	0	5	2	0	0	3	1	6	0	0	0	6	0	4	17	4	4	5	11	2	9	4	1	1	1	5	6	2	9	0	5	5	0	6	0	0	1	1	3	11	1	2	1	2	3	1	2	9
ENSG00000223842	8	13	4	2	0	1	2	2	2	5	17	8	1	3	6	7	2	12	1	4	6	11	3	2	0	3	2	3	1	0	1	0	0	2	1	9	0	3	2	5	0	0	2	6	2	0	4	9	11
ENSG00000162753	4	11	34	49	39	31	65	36	56	60	44	74	105	111	2	7	7	34	1	3	139	100	68	58	47	21	38	32	53	55	49	56	58	40	16	26	51	83	168	147	25	29	40	46	38	21	10	67	129
ENSG00000228247	0	1	1	0	2	1	0	0	1	0	0	3	0	0	0	1	2	1	1	4	2	0	0	2	2	1	1	1	2	2	1	0	2	2	1	1	1	0	0	1	0	0	0	2	2	0	0	0	3
ENSG00000231424	0	26	1	0	2	0	1	0	0	0	8	0	0	1	0	0	0	4	0	0	6	8	5	6	3	0	2	0	0	0	4	11	2	3	6	0	1	1	7	3	3	2	4	9	2	0	4	2	3
ENSG00000143355	0	4	0	2	1	0	1	0	4	0	0	0	1	1	0	1	0	0	0	0	2	3	0	4	0	1	0	0	0	0	0	0	0	2	3	1	0	1	4	3	0	0	2	3	0	2	1	1	1
ENSG00000287177	0	7	0	0	0	0	0	0	0	0	0	0	0	0	0	0	1	0	0	0	0	0	0	1	0	0	0	0	0	0	0	0	0	0	0	0	0	0	0	0	0	0	0	0	0	0	0	0	0
ENSG00000237193	0	0	0	0	0	0	0	0	0	0	0	0	0	0	0	0	0	0	0	0	0	0	0	0	0	0	0	0	0	0	0	0	0	0	0	1	0	0	0	0	0	0	0	0	0	0	0	0	0
ENSG00000223490	0	0	0	0	0	0	0	0	0	0	0	0	0	0	0	0	0	0	0	0	0	0	0	0	0	0	0	0	0	0	0	0	0	0	0	0	0	0	0	0	0	0	0	0	0	0	0	0	0
ENSG00000121644	608	379	1130	997	1321	1128	1214	1112	1205	1029	1405	1387	1140	1034	3127	2186	2071	2614	656	706	1483	1386	1358	1868	1342	1396	1597	1510	1618	1363	960	1467	1896	1464	1382	1326	1418	1172	1698	1157	1185	1760	1629	1533	1528	2108	1684	1481	1411
ENSG00000174502	5	16	6	5	9	10	29	22	22	6	1	8	2	2	3	10	9	3	3	3	4	6	17	6	7	1	16	0	5	11	5	8	3	14	3	5	8	14	18	9	2	5	8	5	27	26	24	9	13
ENSG00000224286	0	6	0	0	5	0	0	3	0	0	0	6	2	1	0	0	0	0	0	0	0	1	0	0	0	0	3	1	0	0	1	1	0	6	0	0	0	0	0	4	0	0	0	3	0	0	0	0	1
ENSG00000158715	600	16	541	441	870	874	259	195	421	218	616	553	741	572	150	252	180	291	536	431	317	336	190	312	141	187	174	135	282	240	142	207	179	162	356	404	274	302	331	249	629	388	317	382	962	1536	1180	957	581
ENSG00000143195	4	9	17	19	27	12	30	23	30	28	30	35	12	3	0	4	8	0	0	9	29	49	27	31	32	22	20	2	17	30	9	17	33	19	5	17	29	29	21	33	3	10	11	26	12	3	5	9	32
ENSG00000162849	34	20	127	150	146	101	121	60	82	91	138	153	140	97	14	15	17	27	18	1	143	235	121	82	128	63	52	92	107	114	42	137	98	74	99	59	102	132	222	141	27	104	86	117	120	47	31	135	227
ENSG00000232824	0	0	0	1	0	0	0	0	0	1	0	0	0	0	0	0	0	0	0	0	0	0	2	0	0	1	0	1	0	0	0	0	0	0	0	0	0	1	0	1	0	1	0	0	1	0	0	1	0
ENSG00000273416	6	0	4	8	8	18	1	11	5	0	7	4	29	23	1	2	7	20	3	1	9	10	3	5	8	10	5	14	13	15	12	9	10	7	22	10	0	10	10	12	25	9	2	7	9	14	4	5	3
ENSG00000282111	0	0	4	2	0	0	9	0	3	0	17	2	11	3	0	0	0	3	0	0	0	2	1	0	0	0	3	0	0	10	0	0	8	1	1	3	3	2	2	1	1	2	4	4	1	0	0	7	1
ENSG00000233410	0	0	1	0	0	0	3	1	0	0	0	0	3	0	0	0	0	0	0	0	0	2	0	2	0	0	0	0	0	0	0	0	0	0	0	0	0	0	0	0	0	0	0	0	0	0	0	0	0
ENSG00000067533	324	235	618	496	590	521	361	383	470	381	506	349	552	539	164	191	85	199	292	157	585	570	516	559	428	399	442	644	800	734	357	402	443	441	591	599	494	498	530	406	367	387	297	391	403	325	281	436	501
ENSG00000228955	1	0	18	7	5	16	0	0	1	0	0	0	2	1	0	4	0	0	6	2	6	6	14	11	1	1	1	2	1	0	0	0	1	4	4	4	15	4	6	13	0	0	0	3	7	17	11	6	9
ENSG00000270443	0	0	0	0	0	0	0	0	1	0	0	0	0	0	0	0	0	0	0	0	0	0	0	0	0	0	0	0	0	0	0	0	0	0	0	0	0	0	0	0	0	0	0	0	0	1	0	0	0
ENSG00000116209	3815	1355	4789	4567	7445	6563	5008	4998	5210	4300	5652	5027	6479	5636	4588	4402	3487	6072	4569	4683	5817	5590	4867	7702	4460	5573	5481	4605	5110	4648	4574	4998	5653	5268	5261	4914	4931	4520	6180	4757	4678	6226	5050	5349	9521	12413	10136	7867	8516
ENSG00000224702	0	0	0	0	0	0	0	0	0	0	0	0	0	0	0	0	0	0	0	0	0	0	0	0	0	0	0	0	0	0	0	0	0	0	0	0	0	0	0	0	0	0	0	0	0	0	0	0	0
ENSG00000271811	1	25	0	0	2	2	0	1	0	0	0	0	0	0	0	0	0	0	0	1	0	0	0	0	0	0	0	0	0	0	0	0	0	0	0	0	0	0	0	0	0	0	0	0	0	0	0	0	0
ENSG00000224278	0	0	0	0	0	0	0	0	0	0	0	0	0	0	0	0	0	0	0	0	0	0	0	0	0	0	0	0	0	0	0	0	0	0	0	0	0	0	0	0	0	0	0	0	0	0	0	0	0
ENSG00000235492	0	0	0	0	0	0	0	0	0	0	0	0	0	0	0	0	0	0	0	0	0	0	0	0	0	0	0	0	0	0	0	0	0	0	0	0	0	0	0	0	0	0	0	0	0	0	0	0	0
ENSG00000287808	27	0	14	24	35	16	55	19	44	49	53	40	22	44	13	13	2	17	9	17	42	32	23	24	40	13	11	33	26	18	35	29	26	17	22	43	30	24	25	46	53	24	17	21	38	41	37	23	33
ENSG00000229840	0	0	0	0	0	0	1	0	0	0	0	0	0	0	0	0	0	0	0	1	0	0	0	0	0	0	0	0	0	0	0	0	0	0	0	0	0	0	0	0	0	0	0	0	0	1	0	0	0
ENSG00000226486	0	0	3	0	4	2	0	0	0	0	0	0	2	3	0	0	0	0	0	0	6	12	6	2	1	5	2	1	0	0	0	3	1	0	0	0	0	2	0	2	0	3	2	7	1	4	2	2	5
ENSG00000227687	0	0	0	0	0	0	0	0	0	0	0	0	0	0	0	0	0	0	0	0	0	0	0	0	0	0	0	0	0	0	0	0	0	0	0	0	0	0	0	0	0	0	0	0	0	0	0	0	0
ENSG00000231814	0	1	0	0	0	0	0	0	0	0	0	0	0	0	0	0	0	0	0	0	0	0	0	0	0	0	0	0	0	0	0	0	0	0	0	0	0	0	0	0	0	0	0	0	0	0	0	0	0
ENSG00000286210	0	0	0	0	0	0	0	0	0	0	0	0	0	0	0	0	0	0	0	0	0	0	0	0	0	0	0	0	0	0	0	0	0	0	0	0	0	0	0	0	0	0	0	1	0	0	0	0	0
ENSG00000287364	0	21	0	0	0	0	0	0	0	0	0	0	0	0	0	0	0	1	0	0	0	0	0	0	0	0	0	0	0	0	0	0	0	0	0	0	0	0	1	0	0	0	0	0	0	0	0	0	0
ENSG00000260698	63	0	37	46	142	48	42	20	68	23	3	21	17	13	3	1	3	4	47	79	30	35	9	17	24	10	8	8	11	26	15	19	17	11	22	25	16	27	38	32	6	3	11	5	97	66	31	21	52
ENSG00000277007	2	0	46	30	25	7	27	37	38	38	18	25	18	63	11	42	7	11	19	0	54	46	25	35	14	9	16	21	30	28	24	29	38	8	41	71	32	59	63	40	54	17	87	68	28	64	72	82	89
ENSG00000229016	0	0	0	0	0	0	0	0	0	0	0	0	0	0	0	0	0	0	0	0	0	0	0	0	0	0	0	0	1	0	0	0	0	0	0	0	0	0	0	0	0	0	0	0	0	0	0	0	0
ENSG00000152104	137	82	212	149	479	414	92	77	220	86	34	61	39	28	325	149	265	171	131	125	103	107	55	95	69	105	70	48	53	42	58	71	75	67	92	81	95	74	82	72	91	87	97	107	819	963	740	124	101
ENSG00000236975	0	0	1	2	0	0	0	0	0	0	9	0	10	0	0	0	0	0	0	0	1	0	0	8	0	0	0	2	2	5	0	0	3	0	1	0	3	2	0	0	0	0	1	0	0	0	0	2	1
ENSG00000286541	0	0	0	0	0	0	0	0	1	0	0	0	0	0	0	0	0	0	0	0	0	0	0	0	0	0	0	0	0	0	0	0	0	0	0	0	0	0	0	0	0	0	0	0	0	0	0	0	0
ENSG00000117650	3	109	288	318	319	403	488	333	385	440	283	237	58	43	409	941	251	672	3	20	515	620	614	874	391	417	606	230	395	393	434	600	590	613	276	281	544	471	676	404	66	482	461	582	850	483	341	474	485
ENSG00000235021	2	0	0	8	1	1	4	0	3	3	0	3	0	0	0	0	0	0	1	0	12	5	0	2	4	0	0	0	0	0	0	1	0	0	0	0	2	0	4	0	0	0	1	0	4	1	4	3	2
ENSG00000203724	20	48	22	13	23	15	36	35	38	20	83	35	62	56	55	26	37	56	34	32	29	21	15	36	33	22	37	25	34	36	41	27	39	32	41	44	13	44	37	33	45	26	16	13	18	30	21	8	16
ENSG00000225006	0	0	0	0	0	0	0	0	0	0	0	0	0	0	0	0	0	0	0	0	0	0	0	0	0	0	0	0	0	0	0	0	0	0	0	0	0	0	0	0	0	0	0	0	0	0	0	0	0
ENSG00000287633	0	0	0	0	0	1	0	0	1	0	0	0	0	0	0	0	0	0	0	0	0	0	6	0	0	0	0	0	0	0	0	1	0	0	2	0	0	0	0	2	0	0	0	0	2	0	1	1	1
ENSG00000158764	4	0	0	0	0	1	0	0	0	0	0	0	0	0	0	0	2	0	0	0	0	0	1	0	2	0	0	0	0	1	0	0	0	0	0	0	0	0	0	0	0	1	0	0	2	0	1	2	0
ENSG00000223375	0	0	0	0	0	0	0	0	0	3	0	0	0	0	0	0	0	0	0	0	0	0	2	0	0	0	0	0	0	4	0	0	0	0	0	1	0	0	0	0	0	0	0	0	1	0	0	0	1
ENSG00000230714	0	0	0	0	0	0	0	0	0	0	0	0	0	0	0	0	0	0	0	0	0	0	0	0	0	0	0	0	0	0	0	0	0	0	0	0	0	0	0	0	0	0	0	0	0	0	0	0	0
ENSG00000261065	0	0	0	0	0	0	0	0	0	0	0	0	0	0	0	0	0	0	0	0	0	0	0	0	0	0	0	0	0	0	0	0	0	0	0	0	0	0	0	0	0	0	0	0	0	0	0	0	0
ENSG00000260855	2	0	49	70	39	24	39	30	46	16	45	59	76	81	9	49	1	32	0	0	92	155	38	26	44	11	39	34	41	40	6	46	53	29	30	39	38	72	78	49	18	23	54	48	13	12	15	41	30
ENSG00000236206	0	0	0	0	0	0	0	0	1	1	0	3	1	0	0	0	0	0	1	0	0	0	0	0	0	0	0	0	0	0	0	0	0	3	0	0	0	0	0	0	0	0	0	3	0	0	0	0	0
ENSG00000168118	719	625	1369	1297	1560	1384	1292	1426	1229	1253	1768	1485	2048	1879	2853	2447	2485	3488	656	864	2023	1901	1593	2474	1920	1717	1904	1784	1751	1600	1669	1575	1946	1803	2038	2026	1640	1703	1905	1736	2275	2435	1894	1907	1740	1834	1411	1598	1194
ENSG00000173726	4074	2514	6982	6949	6645	5942	4413	4935	5169	4598	6353	4834	6594	6323	10763	10012	7676	14713	4359	4030	10035	10356	8287	13334	6186	7247	9724	8529	10381	9084	8201	7878	9768	8466	7958	7920	8040	7446	10085	7921	8849	11934	8249	9523	8238	10081	7515	8853	7041
ENSG00000282852	6	0	0	0	1	1	3	0	0	0	0	0	0	0	0	0	0	0	0	0	0	3	0	0	0	2	0	0	0	0	0	0	0	0	1	2	0	0	0	0	2	0	0	0	2	1	5	0	3
ENSG00000152382	141	41	354	342	280	225	297	244	313	313	225	274	221	216	368	355	266	393	91	109	520	420	396	565	339	297	348	330	433	387	278	369	454	376	336	348	428	331	469	274	195	454	447	465	316	378	299	457	449
ENSG00000143839	0	7	0	3	1	0	1	0	0	0	3	0	0	0	2	1	3	1	1	1	0	1	6	0	0	1	0	0	1	0	1	1	0	0	0	0	1	0	0	0	1	1	1	0	0	0	0	0	0
ENSG00000232100	0	0	0	0	0	0	0	0	0	0	0	0	0	0	0	0	0	0	0	0	0	0	0	0	0	0	0	0	0	0	0	0	0	0	1	0	0	0	0	0	0	0	0	0	0	0	0	0	0
ENSG00000261024	3	0	0	1	0	1	5	0	0	0	0	0	0	0	0	0	0	1	0	0	4	4	0	1	5	6	0	0	0	0	3	0	0	0	0	0	0	0	1	0	1	0	2	2	0	0	0	1	2
ENSG00000230547	0	0	0	0	1	1	0	2	1	0	0	1	0	0	1	0	0	0	1	0	0	1	0	1	0	0	0	1	0	4	1	4	1	1	0	0	1	0	0	3	0	0	2	1	1	1	1	0	1
ENSG00000176754	0	0	0	0	0	0	0	0	0	0	0	0	0	0	0	0	0	0	0	0	0	0	0	0	0	0	0	0	0	0	0	0	0	0	0	0	0	0	0	0	0	0	0	0	0	0	1	0	0
ENSG00000227953	29	4	79	140	107	93	122	94	86	114	167	149	204	223	50	52	40	65	4	19	197	202	103	88	105	39	59	96	127	114	130	178	99	41	140	166	117	179	215	166	269	100	148	108	75	93	71	104	125
ENSG00000232215	0	0	0	0	0	0	0	0	0	0	0	0	0	0	0	0	0	0	0	0	0	0	0	0	0	0	0	0	0	0	0	0	0	0	0	0	0	0	0	0	0	0	0	0	0	0	0	0	0
ENSG00000135829	3138	721	3684	3441	4337	3754	3917	3243	3557	3021	4246	3601	3362	2992	3476	3038	2442	2794	2964	2632	4072	4541	3768	4469	3882	2958	3042	3785	4692	4342	2685	3316	3555	2976	3649	3290	4182	3649	4782	3512	2571	1941	2287	3109	4335	3997	3030	2795	3975
ENSG00000228289	0	0	0	0	0	0	0	0	0	0	0	0	0	0	1	0	0	0	0	0	0	0	0	0	0	0	0	0	0	0	0	0	0	0	0	0	0	0	0	0	0	0	0	0	0	0	0	0	0
ENSG00000134717	1058	484	1472	1478	1522	1311	1864	1717	1527	1913	1620	1356	1321	1244	1277	1404	749	1978	922	955	1747	1659	1555	2022	1570	1527	1612	1785	1998	1911	1186	1268	1628	1284	1700	1862	1499	1481	2003	1421	2026	1861	1516	1599	1098	1715	1442	1535	1433
ENSG00000232989	0	0	0	0	0	0	0	0	0	0	0	0	0	0	0	0	0	0	0	0	0	0	0	0	0	0	0	0	0	0	0	0	0	0	0	0	0	0	0	0	0	0	0	0	0	0	0	0	0
ENSG00000233537	0	0	0	0	0	0	0	0	0	0	0	0	0	0	0	0	0	0	0	0	0	0	0	0	0	0	0	0	0	0	0	0	0	0	0	0	0	0	0	0	0	0	0	0	0	0	0	0	0
ENSG00000116668	359	13	116	89	188	122	50	58	85	50	31	25	101	43	114	112	131	137	269	412	62	102	45	56	47	34	76	71	67	46	33	63	59	65	91	73	38	50	91	62	113	46	47	64	567	859	626	124	115
ENSG00000278180	0	0	0	0	0	0	0	0	0	0	0	0	0	0	0	0	0	0	0	0	0	0	0	0	0	0	0	0	0	0	0	0	0	0	0	0	0	0	0	0	0	0	0	0	0	0	0	0	0
ENSG00000232341	8	7	4	0	3	4	1	1	2	1	2	4	1	3	5	0	3	5	1	4	1	0	2	6	3	8	4	4	4	2	10	2	1	5	2	5	6	1	1	1	4	8	2	8	1	1	1	3	4
ENSG00000287676	2	11	8	6	0	2	1	0	6	0	2	6	3	11	1	16	11	19	0	2	11	1	5	4	1	0	3	1	0	7	0	2	0	1	6	6	6	2	5	10	15	8	5	15	1	8	8	12	1
ENSG00000236792	0	0	2	0	5	4	2	0	4	1	1	2	2	0	1	1	5	5	0	0	10	6	1	5	4	0	4	1	1	6	2	4	1	7	4	0	1	3	3	2	1	1	1	2	2	3	2	2	2
ENSG00000143207	1716	676	1512	1546	1771	1559	1469	1568	1433	1224	2016	1662	1654	1482	1171	1037	910	1241	2024	1955	1984	2087	1626	2473	1586	1539	1461	1562	1735	1682	1460	1637	1918	1603	1677	1457	1829	1588	2194	1715	1772	2032	1751	1697	2176	2742	2088	1801	1511
ENSG00000270859	0	0	0	0	0	0	0	0	0	0	0	0	0	0	0	0	0	0	0	0	0	0	0	0	0	0	0	0	0	0	0	0	0	0	0	0	0	0	0	0	0	0	0	0	0	0	0	0	0
ENSG00000238224	0	0	7	3	0	1	0	0	3	0	0	4	0	2	0	0	0	0	0	0	0	0	0	3	0	8	0	0	0	0	0	0	0	0	1	0	0	9	2	2	0	1	1	6	0	0	0	0	2
ENSG00000286775	0	0	0	0	0	0	0	0	0	0	0	0	0	0	0	0	0	0	0	0	0	0	0	0	0	0	0	0	0	0	0	0	0	0	0	0	0	0	0	0	0	0	0	0	0	0	0	0	0
ENSG00000237492	0	0	0	0	0	0	0	0	0	0	0	0	0	0	0	0	0	0	0	0	0	0	0	0	0	0	0	0	0	0	0	0	0	0	0	2	0	0	0	0	0	0	0	0	0	0	0	0	0
ENSG00000230404	0	0	0	0	0	0	0	0	0	0	0	0	0	0	0	0	0	0	0	0	0	0	0	0	0	0	0	0	3	0	0	0	0	2	0	0	0	0	0	0	0	0	0	0	0	0	0	0	0
ENSG00000236230	0	15	0	0	1	0	0	0	1	0	0	0	0	0	0	0	0	0	0	0	0	0	0	0	0	0	0	0	0	0	0	0	0	0	0	0	2	0	0	0	0	0	0	0	0	0	1	0	0
ENSG00000026751	540	85	53	41	379	271	28	47	163	85	40	68	22	28	59	58	87	31	454	669	2	5	8	0	15	6	4	7	18	4	2	3	2	3	3	0	4	6	2	0	13	0	2	0	136	550	585	20	11
ENSG00000150681	2	63	310	239	132	98	445	424	325	284	610	566	976	825	23	34	30	39	0	1	373	374	282	459	219	188	183	180	402	304	171	286	234	257	347	274	337	271	795	397	160	291	197	308	191	118	93	417	570
ENSG00000116906	2213	857	2538	2388	3203	2473	2300	2255	2292	1985	2721	2282	2254	2087	1834	2339	1249	2356	1897	1830	3516	3648	2806	3595	2471	2302	2680	2165	2966	2743	2230	3095	3451	2802	2698	2351	2921	2510	3935	2788	2530	2847	2899	2958	3348	3772	2835	2752	2762
ENSG00000092969	1	0	10	1	3	13	5	4	10	3	5	1	7	4	1	0	1	3	6	4	3	7	7	9	3	2	6	5	8	9	0	0	4	2	0	7	14	3	3	4	3	1	5	7	15	30	12	13	11
ENSG00000157181	539	93	581	592	814	645	706	476	722	710	495	400	521	431	771	632	643	575	351	519	587	568	673	564	539	398	515	506	634	617	326	569	797	522	631	625	526	598	636	407	406	461	527	456	746	831	715	735	927
ENSG00000250762	14	18	2	0	3	0	7	0	0	5	0	0	0	0	3	2	2	1	0	18	0	0	0	0	0	0	0	0	0	0	3	0	1	1	1	1	0	0	0	0	15	0	0	0	3	2	0	0	0
ENSG00000236720	0	0	0	0	0	0	0	0	0	0	0	0	0	0	0	0	0	0	0	0	0	0	0	0	0	0	0	0	0	0	0	0	1	0	0	0	0	0	0	0	0	0	0	0	0	0	0	0	0
ENSG00000227421	0	0	0	0	0	0	0	0	0	0	0	0	0	0	0	0	0	0	0	0	0	0	0	0	0	0	0	0	0	0	0	0	0	0	0	0	0	0	0	0	0	0	0	0	0	0	0	0	0
ENSG00000227240	0	0	0	0	5	0	0	1	0	0	0	0	0	0	0	0	0	0	2	0	0	0	0	0	0	0	0	0	0	0	0	0	0	1	0	0	0	0	0	0	0	0	0	0	2	1	1	0	0
ENSG00000076258	59	15	78	78	119	89	194	167	228	190	179	231	306	300	41	61	41	37	23	38	196	154	118	189	100	42	81	56	100	77	42	104	85	77	79	81	99	79	131	168	72	68	68	121	132	130	107	124	175
ENSG00000286073	0	0	0	2	0	0	0	0	0	0	0	0	0	0	0	0	0	0	0	0	0	0	0	0	0	0	0	0	0	0	0	0	0	0	0	0	0	0	0	0	0	0	0	0	0	0	0	0	0
ENSG00000231084	6	0	1	0	0	3	0	1	0	0	0	0	3	12	9	8	1	2	2	0	0	1	0	0	1	0	0	0	6	0	4	1	3	1	0	4	3	2	1	1	1	2	4	0	5	3	4	4	0
ENSG00000117697	215	175	724	675	858	808	848	594	696	604	818	651	537	487	365	456	255	618	184	179	800	871	766	1176	723	797	842	601	859	836	696	1062	1151	841	576	690	696	712	831	607	468	700	638	740	839	858	725	728	661
ENSG00000235083	0	0	0	0	0	0	0	0	0	0	0	0	0	0	0	0	0	0	0	0	0	0	0	0	0	0	0	0	0	0	0	4	1	0	0	0	0	0	0	0	0	0	0	0	0	1	1	2	0
ENSG00000162669	3	2	23	9	13	6	35	32	50	55	21	22	15	9	9	4	9	2	0	8	51	26	50	36	26	13	13	30	41	33	5	27	38	16	35	16	42	34	36	22	5	4	17	8	39	34	29	50	106
ENSG00000132681	3	24	1	1	0	0	0	0	0	0	0	0	0	11	0	0	0	0	0	3	0	0	4	0	0	0	0	0	0	0	0	2	1	1	0	0	0	5	0	0	0	0	0	0	0	0	0	1	2
ENSG00000225904	0	0	0	0	0	0	0	0	0	0	0	0	0	0	0	0	0	0	0	0	0	0	0	0	1	0	0	0	0	0	0	0	0	0	0	0	0	0	0	0	0	0	0	0	0	0	1	0	0
ENSG00000270920	0	0	0	0	0	0	0	0	0	0	0	0	0	0	0	0	0	0	0	0	0	0	0	0	0	0	0	0	0	0	0	0	0	0	0	0	0	0	0	0	0	0	0	0	0	0	0	0	0
ENSG00000143641	1101	201	1223	1138	1967	2087	1238	1068	1067	918	1865	1448	1754	1293	748	676	631	695	1454	955	1238	1278	1171	1617	1176	1322	1379	1080	1331	1244	642	1096	1284	1102	1089	810	1100	919	1064	773	884	1071	1169	1278	2497	3781	2533	2004	1571
ENSG00000227630	0	20	15	6	31	19	12	13	23	15	18	8	5	4	0	0	0	0	0	0	6	20	11	12	2	0	7	4	12	8	1	2	4	3	4	0	12	5	7	10	7	2	1	6	29	10	14	5	16
ENSG00000228830	0	0	0	0	0	0	0	0	0	0	0	0	0	0	0	0	0	0	0	0	0	0	0	0	0	0	0	0	0	0	0	0	0	0	0	0	0	0	0	0	0	0	0	0	0	0	0	0	0
ENSG00000010932	0	2	0	0	0	0	0	3	0	0	0	0	0	0	0	0	1	0	0	0	0	0	0	0	0	0	3	0	2	0	0	0	0	0	1	0	1	0	1	0	0	2	0	0	0	0	0	1	0
ENSG00000282849	0	0	0	0	0	0	0	0	0	0	0	0	0	0	0	0	0	0	0	0	0	0	0	0	0	0	0	0	0	0	0	0	0	0	0	0	0	0	0	0	0	0	0	0	0	1	0	0	0
ENSG00000226640	0	0	0	0	0	0	0	0	0	0	0	0	0	0	0	0	0	0	0	0	0	0	0	0	0	0	0	0	0	0	0	0	0	0	0	0	0	0	0	0	0	0	0	0	0	0	0	0	0
ENSG00000010072	208	119	342	414	515	493	326	320	357	347	341	314	283	260	178	178	142	213	172	205	410	380	463	421	323	328	332	316	429	379	215	362	400	411	347	280	348	377	386	275	185	230	284	377	535	468	390	260	469
ENSG00000135766	223	107	471	387	431	631	324	186	332	226	380	349	330	309	567	655	535	809	241	260	595	759	576	1104	314	562	549	295	393	384	153	403	411	397	356	304	708	500	768	410	273	422	643	643	694	587	378	451	371
ENSG00000279261	1	0	5	1	26	15	3	8	6	2	2	2	13	1	0	0	0	0	0	0	12	18	4	5	0	0	1	1	2	1	4	7	2	1	9	1	1	2	9	3	0	4	6	0	13	12	3	3	3
ENSG00000213051	3	0	2	3	1	3	1	0	2	1	2	0	0	2	2	0	5	3	1	1	2	9	3	2	2	4	3	0	5	5	2	0	2	3	3	5	4	2	4	1	0	7	3	3	1	4	0	3	3
ENSG00000238054	0	0	1	0	0	0	10	10	3	8	0	1	6	0	0	4	3	0	0	0	10	11	8	2	0	1	12	0	2	4	3	3	9	3	0	0	8	9	8	5	0	3	14	14	6	16	9	9	23
ENSG00000163534	2	12	29	32	98	79	82	75	129	98	40	59	4	5	5	5	0	1	3	10	7	24	2	25	13	7	2	12	14	14	0	24	15	14	2	0	3	11	8	11	5	1	3	9	2	1	3	2	12
ENSG00000168243	22	166	180	204	189	129	311	305	326	391	365	383	139	85	65	105	52	128	44	44	257	310	364	460	459	387	339	397	307	314	356	302	343	290	269	174	315	223	367	380	176	309	100	180	121	125	66	128	113
ENSG00000281453	0	0	0	0	0	0	0	0	0	0	0	0	0	0	0	0	0	0	0	0	0	0	0	0	0	0	0	0	0	0	0	0	0	0	0	0	0	0	0	0	0	0	0	0	0	0	0	0	0
ENSG00000237469	0	0	0	0	0	0	0	1	0	1	0	0	0	0	0	2	0	1	0	0	0	0	0	0	5	0	0	1	3	0	0	0	0	0	2	1	2	0	0	0	1	3	1	1	1	4	1	3	1
ENSG00000224939	7	13	16	24	20	10	11	8	20	8	3	2	1	1	0	3	2	3	10	0	16	24	4	15	17	1	2	8	1	6	10	6	2	5	10	10	16	15	31	13	8	5	2	0	96	84	74	7	8
ENSG00000227613	0	0	0	0	0	0	1	0	0	0	0	0	0	0	0	0	0	0	0	0	0	0	0	0	0	0	0	0	0	0	0	0	0	0	0	0	0	0	0	0	0	0	0	0	0	0	0	0	0
ENSG00000116183	115	51	36	13	10	9	18	13	16	31	102	88	240	254	21	75	38	50	158	136	19	14	17	27	51	34	45	25	24	46	5	12	18	20	34	10	12	13	22	18	56	6	7	11	31	202	177	77	33
ENSG00000232194	2	0	4	0	1	1	0	2	0	0	4	1	5	0	0	0	0	0	5	6	0	0	0	1	0	0	0	0	1	0	0	0	0	0	0	0	0	0	0	0	0	0	0	0	0	1	1	0	0
ENSG00000231612	0	0	13	13	22	1	7	15	8	10	16	9	4	10	2	2	5	0	7	0	44	39	16	10	29	7	30	21	14	13	8	19	15	7	10	14	8	31	37	48	12	7	6	20	9	14	15	28	57
ENSG00000271036	0	0	0	0	0	0	0	0	0	0	0	0	0	0	0	0	0	0	0	0	0	0	0	0	0	0	0	0	0	0	0	0	0	0	0	0	0	0	0	0	0	0	0	0	0	0	1	0	0
ENSG00000230849	0	0	0	2	8	0	0	0	0	0	0	4	0	3	0	0	0	0	0	0	0	1	1	7	0	0	0	0	0	1	0	0	0	1	0	4	0	0	0	0	0	0	3	0	1	1	0	0	0
ENSG00000170382	1	4	26	22	27	10	20	24	23	39	65	50	191	171	94	58	66	26	3	5	57	73	9	23	24	10	20	26	20	34	2	23	16	11	10	12	47	28	74	17	13	7	13	19	30	18	31	37	44
ENSG00000226868	0	0	0	0	0	1	0	0	0	0	0	0	0	0	0	0	0	0	0	0	0	0	0	0	0	0	0	0	0	0	0	0	0	0	0	0	0	0	0	0	0	0	0	0	0	0	0	0	0
ENSG00000279401	0	0	0	0	0	0	0	0	0	0	0	0	0	0	0	0	0	0	2	0	0	0	0	0	0	0	0	0	0	0	0	0	0	0	0	0	0	0	0	0	0	0	0	0	0	0	0	0	0
ENSG00000272362	0	7	0	0	2	1	0	0	1	0	0	0	0	0	0	3	0	0	7	0	2	0	0	0	0	1	0	0	0	0	0	0	0	0	0	15	0	0	0	0	0	0	0	0	7	3	5	1	1
ENSG00000287450	0	0	0	0	0	0	0	0	3	0	0	0	0	0	0	0	0	1	0	1	0	0	0	0	0	0	0	0	0	0	0	0	5	0	6	0	0	0	0	0	0	0	0	0	0	0	0	0	0
ENSG00000237011	0	0	0	0	0	0	0	0	0	0	0	0	0	0	0	0	0	0	0	0	0	0	0	0	0	0	0	0	0	0	0	0	0	0	0	0	0	0	0	0	0	0	0	0	0	0	0	0	0
ENSG00000233583	4	0	1	1	0	2	0	0	0	0	0	0	6	0	0	8	1	0	11	0	0	0	1	1	0	1	0	0	0	0	0	0	0	0	0	0	0	0	0	0	0	0	0	1	8	3	3	1	0
ENSG00000066027	1184	529	1158	1102	1145	1150	1056	1085	1057	941	1573	1131	1713	1581	2417	2288	1233	2526	1075	1124	1495	1676	1224	1959	1079	1299	1615	1273	1472	1129	1201	1476	1816	1552	1666	1706	1672	1531	1860	1498	2336	2140	2006	1799	1475	2225	1600	1426	1129
ENSG00000286263	0	7	13	13	34	15	1	0	14	2	1	1	4	6	2	10	5	7	0	1	9	2	12	6	1	1	10	4	0	3	3	15	4	3	7	6	3	4	1	1	7	21	12	20	12	11	5	3	2
ENSG00000227006	0	1	5	4	16	6	6	3	1	2	0	13	3	5	5	8	3	4	0	3	5	5	3	6	7	2	2	1	2	5	0	0	5	0	5	5	9	4	1	1	1	0	3	1	10	7	6	3	7
ENSG00000224525	0	0	0	0	0	0	0	0	0	0	0	0	0	0	0	0	0	0	0	0	0	0	0	0	0	0	0	0	0	0	0	0	0	0	0	0	0	0	0	0	0	0	0	0	0	0	0	0	0
ENSG00000173728	13	0	3	11	35	7	2	8	5	8	18	11	11	7	0	5	0	1	23	0	2	10	12	1	7	0	2	14	6	7	0	2	2	13	2	7	13	10	12	5	12	1	1	2	14	8	7	1	12
ENSG00000225811	0	0	0	0	0	0	0	0	0	0	0	0	0	0	0	0	0	0	0	0	0	0	0	0	0	0	0	0	0	0	0	0	0	0	0	0	0	0	0	0	0	0	0	0	0	0	1	0	0
ENSG00000273093	0	0	0	0	0	0	0	0	0	0	0	0	0	2	3	0	0	0	0	0	0	0	0	0	0	0	0	0	0	0	0	0	0	0	1	0	0	4	0	0	0	0	0	0	0	0	0	0	0
ENSG00000227818	0	0	0	0	0	0	0	0	0	0	0	0	0	0	0	0	0	0	0	0	0	0	0	0	0	0	0	0	0	0	0	0	1	0	0	0	0	0	0	0	0	0	0	0	1	0	0	0	0
ENSG00000135828	156	64	705	616	976	779	857	694	804	748	741	847	720	646	677	1097	395	926	179	186	1077	1091	911	1140	608	580	682	423	674	608	425	662	917	566	639	615	792	791	1006	824	819	656	1216	838	794	1070	804	812	717
ENSG00000286398	0	0	0	0	0	0	0	0	0	0	0	0	0	0	0	0	0	0	0	0	0	0	0	0	0	0	0	0	0	0	0	0	0	0	0	0	0	0	0	0	0	0	0	0	0	0	0	0	0
ENSG00000185523	0	0	2	0	1	0	0	0	0	2	6	0	3	2	10	2	4	4	0	0	0	2	3	2	0	0	2	0	2	0	2	3	0	0	0	0	0	1	0	4	2	2	1	0	0	3	2	1	1
ENSG00000116711	49	79	184	183	172	197	274	276	250	304	329	229	215	198	272	368	128	290	27	31	355	448	292	429	273	231	305	180	281	289	165	294	380	331	273	251	296	346	342	304	152	515	515	464	213	296	221	473	480
ENSG00000226750	0	0	0	0	0	0	0	0	0	0	0	0	0	0	0	0	0	0	0	0	0	0	0	0	0	3	0	0	0	0	0	0	0	0	0	0	0	0	0	0	0	0	0	0	0	0	0	0	0
ENSG00000285665	5	1	23	17	31	26	59	83	38	66	39	34	63	50	6	8	11	3	16	2	26	16	17	25	38	18	13	18	23	30	18	33	47	12	16	24	35	34	39	34	15	3	11	11	37	42	41	26	48
ENSG00000231022	0	1	0	0	1	0	0	0	0	0	0	0	0	0	0	0	0	0	0	0	0	0	0	0	0	0	0	0	0	0	1	0	0	0	0	0	0	0	0	1	0	1	0	0	0	1	0	0	0
ENSG00000224436	0	0	0	0	0	0	0	0	0	0	0	0	0	0	0	0	0	0	0	0	0	0	0	0	0	0	0	0	0	0	0	0	0	0	0	0	0	0	0	0	0	0	0	0	0	0	0	0	0
ENSG00000228208	0	0	0	6	0	0	4	2	3	7	0	4	0	0	0	1	6	10	0	0	0	3	0	0	3	0	0	1	0	0	0	3	0	0	0	3	5	1	11	0	0	1	0	0	0	0	1	5	0
ENSG00000273384	0	0	0	0	0	0	0	0	0	0	1	0	0	0	0	0	0	0	0	0	0	0	0	2	1	0	0	0	2	0	0	0	3	4	0	0	0	0	0	1	0	0	0	2	3	5	4	1	3
ENSG00000238061	6	7	1	4	1	0	4	5	0	0	0	1	4	1	2	0	0	2	2	8	0	2	0	0	1	0	0	0	0	0	1	1	0	0	0	0	0	0	1	0	1	0	0	0	5	10	4	1	2
ENSG00000234915	2	0	0	0	0	0	0	0	1	0	2	0	0	5	7	3	1	10	3	0	2	1	2	1	5	0	0	0	0	0	2	0	1	2	1	0	1	1	1	8	0	1	7	0	3	2	1	1	8
ENSG00000143845	5	3	6	1	6	11	13	17	18	23	40	18	2	8	5	7	2	23	5	13	5	9	7	26	16	17	10	1	10	7	5	10	11	8	5	7	8	11	11	8	6	9	1	1	14	15	17	3	4
ENSG00000227585	0	0	0	0	0	0	0	0	0	0	0	0	0	0	0	0	0	0	0	0	0	0	0	0	0	0	0	0	0	0	0	0	0	0	0	0	0	0	0	0	0	0	0	0	0	0	0	0	0
ENSG00000157060	0	0	0	0	0	0	0	3	0	0	0	1	0	0	0	0	0	0	0	0	0	0	0	0	0	0	0	0	0	0	0	0	0	0	2	0	0	0	1	0	0	0	0	0	0	0	0	1	0
ENSG00000237213	0	0	0	0	0	0	0	0	0	0	0	0	0	0	0	0	0	0	0	0	0	0	0	0	0	1	0	0	0	0	0	0	0	0	0	0	0	0	0	0	0	0	0	0	0	0	0	0	0
ENSG00000224260	0	0	1	0	0	0	0	0	0	0	0	0	0	0	0	0	0	0	0	0	0	0	0	0	0	0	0	0	0	0	0	0	0	0	2	0	0	0	0	0	0	0	0	0	0	0	1	0	0
ENSG00000213045	4	0	0	0	1	0	0	0	1	0	0	0	0	0	0	1	5	5	0	14	0	0	0	0	0	0	0	0	0	0	0	0	0	0	3	0	0	1	0	0	0	1	0	0	1	1	0	0	0
ENSG00000230063	3	0	0	0	0	0	0	4	0	0	0	1	0	0	7	0	3	0	0	6	0	0	3	0	9	0	0	0	0	0	1	0	0	5	0	1	0	0	0	0	0	4	0	0	1	6	0	1	4
ENSG00000235467	0	0	0	0	0	0	1	0	0	0	0	0	0	0	0	0	0	1	0	0	0	0	0	0	0	0	0	0	0	0	0	0	0	0	0	0	0	0	0	0	0	0	0	0	0	0	0	0	0
ENSG00000123684	1161	340	1658	1470	3049	2515	1597	1310	1892	1472	1421	1533	1332	1170	1404	2255	1274	2243	1118	1129	1889	1972	1568	1941	1340	1056	1430	775	1432	1182	835	1429	1615	1207	1580	1505	1443	1596	1775	1252	1340	1585	1940	1676	3227	3477	2724	2242	2322
ENSG00000228044	0	0	0	4	13	0	6	1	1	1	4	0	0	0	0	0	0	0	0	1	0	0	8	5	0	0	0	3	1	0	0	0	1	0	0	0	5	0	0	0	1	0	0	1	17	6	6	1	1
ENSG00000225338	15	3	1	0	4	13	3	3	1	3	6	1	11	4	2	5	0	1	2	2	3	6	1	3	5	3	5	3	4	1	4	9	4	10	1	3	2	3	4	8	8	4	4	0	6	2	5	7	7
ENSG00000224407	0	0	0	0	0	0	0	0	0	0	0	0	0	0	0	0	0	0	0	0	0	0	0	0	0	0	0	0	0	0	0	0	0	0	0	0	0	0	0	0	0	0	0	0	0	0	0	0	0
ENSG00000232463	2	9	0	0	1	0	0	0	0	0	2	0	1	0	0	0	0	8	0	0	0	7	0	4	0	0	0	0	0	0	1	0	0	0	0	0	0	2	0	0	5	0	1	0	4	0	2	1	2
ENSG00000237457	1	0	0	0	0	0	0	0	0	0	0	0	0	0	0	0	0	0	0	0	0	1	0	0	0	0	0	0	0	0	0	0	0	0	0	0	0	0	0	0	0	0	2	0	0	0	0	0	0
ENSG00000225171	12	0	36	8	46	28	10	4	14	6	24	6	27	39	26	28	21	13	15	14	34	14	22	16	5	6	18	31	6	14	37	15	25	14	46	29	25	23	44	31	75	28	32	17	39	90	59	48	33
ENSG00000235386	0	0	1	0	0	0	0	0	0	0	0	2	0	0	0	0	0	0	0	0	0	0	0	2	0	0	0	0	0	0	0	0	0	0	0	0	1	0	1	0	0	0	0	0	0	0	0	0	0
ENSG00000123836	149	68	245	206	195	148	187	134	210	169	120	111	161	183	591	670	320	576	168	124	356	300	253	385	249	232	272	173	236	197	190	266	260	209	189	238	135	213	126	157	344	110	288	223	274	414	338	343	293
ENSG00000213690	0	0	0	0	0	0	0	0	0	0	0	0	1	0	0	0	0	0	0	0	0	0	0	0	0	0	0	0	0	0	0	0	0	0	0	0	0	1	0	1	0	0	0	0	0	0	0	0	0
ENSG00000229832	20	0	3	20	7	0	5	1	17	2	9	1	5	14	27	54	27	24	3	4	4	12	12	5	7	2	9	19	5	7	11	5	5	2	5	6	10	5	8	14	0	10	7	8	7	13	7	6	10
ENSG00000225233	0	0	0	0	0	0	0	0	0	0	0	0	2	0	0	0	0	0	0	0	0	0	0	3	0	0	0	0	0	0	0	0	0	0	0	0	0	0	0	0	0	0	0	0	0	0	2	0	1
ENSG00000237514	0	0	0	0	0	0	0	0	0	0	0	0	0	0	0	0	0	0	0	0	0	0	0	0	0	0	0	0	0	0	0	0	0	0	0	0	0	0	0	0	0	0	0	0	0	0	0	0	0
ENSG00000287856	0	0	0	0	0	0	0	0	0	0	0	0	0	0	0	0	0	0	1	0	0	0	0	0	0	0	0	0	0	0	0	0	0	0	0	0	0	0	0	0	3	0	0	0	0	0	2	0	0
ENSG00000226375	0	0	0	0	0	0	0	0	0	0	0	0	5	1	1	0	0	2	0	0	9	0	0	0	0	0	4	0	2	0	0	1	3	0	0	3	0	4	0	0	2	0	6	0	1	0	0	2	0
ENSG00000203705	351	278	426	480	578	413	439	398	468	400	357	347	457	447	1279	740	752	999	352	398	583	554	376	539	397	417	460	436	549	390	330	364	468	437	471	489	451	402	370	412	719	487	456	438	499	1076	908	851	413
ENSG00000224040	1	0	1	0	2	0	0	1	1	0	0	2	1	0	5	1	0	4	1	0	0	3	0	1	1	1	0	2	1	1	0	0	4	0	1	1	3	4	1	2	0	3	1	2	3	1	1	2	3
ENSG00000228686	3	0	3	0	0	0	3	0	7	0	1	3	10	3	32	9	5	13	7	15	5	3	9	3	2	1	5	0	14	4	0	4	5	1	3	8	2	3	9	1	2	16	5	9	6	13	22	2	7
ENSG00000279838	83	54	29	16	33	16	25	19	23	18	15	11	5	38	2	0	4	3	16	29	17	17	15	6	7	6	3	5	12	19	31	15	13	6	17	38	5	10	12	20	23	8	2	10	15	50	49	34	33
ENSG00000174175	0	19	0	1	0	0	4	0	0	0	0	0	0	0	0	0	0	0	0	0	1	0	0	0	0	0	0	0	0	0	0	0	0	0	0	0	0	0	0	0	0	0	0	0	0	0	0	0	0
ENSG00000236401	0	0	0	0	0	0	0	0	0	0	0	0	0	0	0	0	0	0	0	0	0	0	0	0	0	0	0	0	0	0	0	0	0	0	0	0	0	0	0	0	0	0	0	0	0	0	0	0	0
ENSG00000241475	0	0	0	1	0	0	0	0	0	0	0	4	0	0	0	0	0	2	0	7	0	0	0	0	0	0	0	2	0	0	0	0	0	0	3	0	2	0	0	0	1	0	0	0	0	1	0	1	0
ENSG00000215800	0	0	0	0	0	0	0	0	0	0	0	0	0	0	0	0	0	0	0	0	0	0	0	0	0	0	0	0	0	0	0	0	0	0	0	0	0	0	0	0	0	0	0	0	0	0	0	0	0
ENSG00000286421	0	0	0	0	0	0	0	0	0	0	0	0	0	0	0	0	0	0	0	0	0	0	0	0	0	0	0	0	0	0	0	0	0	0	0	0	0	0	0	0	0	0	0	0	0	0	0	0	0
ENSG00000270936	0	0	0	0	0	0	0	0	0	0	0	0	0	0	0	0	0	0	0	0	0	0	0	0	0	0	0	0	0	0	0	0	0	0	0	0	0	0	0	0	0	0	0	0	0	0	0	0	0
ENSG00000008118	0	0	0	1	1	0	0	0	0	0	0	0	0	0	0	0	0	0	0	2	0	0	0	0	0	0	0	0	0	0	0	0	0	0	0	0	0	0	0	0	0	0	0	0	0	0	0	0	0
ENSG00000171161	1384	422	1315	1409	1441	1362	2805	2708	2120	2380	2568	2462	2002	1565	2043	1841	1507	2359	1287	1237	1701	2045	1381	2287	2128	2089	2239	1879	1822	1780	2195	2193	2499	2048	1687	1357	1610	1544	1941	1499	2089	2260	1673	1709	1014	1384	982	1134	1019
ENSG00000241505	0	0	0	0	0	0	0	0	0	0	0	0	0	0	0	0	0	0	0	0	0	0	0	0	0	0	0	0	0	0	0	0	0	0	0	0	0	0	0	0	0	0	0	0	0	0	0	0	0
ENSG00000282097	0	0	7	2	5	4	0	0	2	2	0	1	0	0	0	0	1	0	0	0	0	1	3	0	0	0	0	4	0	0	0	0	2	0	0	0	0	0	1	4	0	0	1	0	7	5	3	2	3
ENSG00000261453	0	0	0	0	0	0	0	0	0	0	0	0	0	0	0	0	0	0	0	0	0	0	0	0	0	0	0	0	0	0	0	0	0	0	0	0	0	0	0	0	0	0	0	0	0	0	0	0	0
ENSG00000231020	0	0	0	0	0	0	0	0	0	0	0	0	0	0	0	0	0	0	0	0	0	0	0	0	0	0	0	0	0	0	0	0	0	0	0	0	0	0	0	0	0	0	0	0	0	0	0	0	0
ENSG00000270818	0	0	0	0	0	0	0	0	0	0	0	0	0	0	0	0	0	0	0	0	0	0	0	0	0	0	0	0	0	0	0	0	0	0	0	0	0	0	0	0	0	0	0	0	0	0	0	0	0
ENSG00000196878	898	1407	404	357	750	781	649	524	569	503	771	645	368	304	383	178	114	180	570	1239	292	358	207	455	287	320	346	202	216	244	245	245	314	239	345	332	244	340	258	287	563	199	263	262	1447	2002	1337	1019	450
ENSG00000225561	0	0	0	0	0	0	0	0	0	0	0	6	0	4	0	0	0	0	0	0	2	1	0	0	0	0	0	2	0	0	0	0	0	0	0	0	4	0	0	0	0	0	0	0	0	0	0	0	0
ENSG00000074964	1368	280	1345	1280	1589	1759	1092	904	1124	870	1178	927	1181	857	1230	1417	669	1276	1014	884	1687	1889	1353	1934	1266	1057	1059	805	1341	1273	799	1390	1615	1017	1331	1171	1210	1388	1525	1400	1995	1001	1401	1206	1432	2054	1542	1866	1317
ENSG00000223847	0	0	0	0	0	0	0	0	0	0	0	0	0	0	0	0	0	0	0	0	0	0	0	0	0	0	0	0	0	0	0	0	0	0	0	0	0	0	0	0	0	0	0	0	0	0	0	0	0
ENSG00000277704	0	0	0	0	0	0	0	0	0	0	0	0	0	0	0	0	0	0	0	0	0	0	0	0	0	0	0	0	0	0	0	0	0	1	0	0	0	0	0	0	0	0	0	0	0	0	0	0	0
ENSG00000259815	0	0	0	0	0	0	0	0	0	0	0	0	0	0	0	0	0	0	0	0	0	0	0	0	0	0	0	0	0	0	0	0	0	0	0	0	0	0	0	0	0	0	0	0	0	0	0	0	0
ENSG00000240963	8	0	1	4	0	0	0	0	0	0	0	0	0	0	0	0	0	0	8	0	0	0	0	1	0	0	0	0	0	0	0	0	0	0	0	0	0	0	0	0	0	0	0	0	0	0	0	0	0
ENSG00000226570	0	0	0	0	0	0	0	0	0	0	0	0	0	0	0	0	0	0	0	0	0	0	0	0	0	0	0	0	0	0	0	0	0	0	0	0	0	0	0	0	0	0	0	0	0	0	0	0	0
ENSG00000198929	27	30	21	32	20	15	30	33	16	13	37	42	24	19	229	127	111	36	37	21	25	28	37	48	21	29	32	18	18	23	5	37	26	20	22	27	30	41	36	13	12	22	42	35	16	28	27	59	42
ENSG00000230628	3	0	12	19	28	35	1	0	13	7	7	0	3	0	0	0	0	1	21	0	2	3	2	2	8	1	1	1	2	3	12	0	4	3	2	8	5	4	5	1	4	1	0	2	87	35	19	12	6
ENSG00000227579	0	18	0	1	0	0	0	0	0	1	2	0	0	0	0	0	0	1	1	0	0	0	1	0	2	0	0	0	0	0	0	0	0	0	0	2	2	1	2	0	0	0	0	0	0	1	0	0	1
ENSG00000174606	871	138	938	899	1241	866	873	776	923	900	735	813	1032	1110	764	921	593	977	512	451	1421	1284	1110	1144	1180	986	1091	1073	1178	1086	766	1225	1360	895	1232	1199	881	1057	1086	995	946	779	1409	1164	1357	2061	1732	1794	2002
ENSG00000179914	8	1	0	0	8	0	2	4	4	3	1	0	2	0	1	0	1	1	0	12	1	1	8	3	1	1	0	2	5	0	9	1	3	4	0	1	1	0	0	3	1	2	0	5	0	0	0	0	1
ENSG00000121446	1	4	1	2	2	5	0	7	1	5	0	0	1	2	1	4	2	1	0	2	0	0	2	1	0	6	0	2	1	1	0	0	4	0	1	3	0	2	0	0	1	1	2	2	5	10	7	0	3
ENSG00000236905	9	4	5	0	1	2	3	0	2	2	2	1	11	4	13	6	7	4	0	3	7	7	0	4	1	0	0	1	4	4	6	3	5	2	1	0	2	5	1	5	12	6	4	5	0	13	5	4	1
ENSG00000233304	0	0	0	0	0	0	0	0	0	0	0	0	0	4	0	0	0	0	0	0	0	0	0	0	0	0	0	0	0	0	0	0	0	0	1	0	0	0	0	0	0	1	0	0	0	0	0	2	0
ENSG00000227887	0	0	0	1	1	0	0	3	0	0	0	0	0	1	0	0	0	0	2	0	0	0	0	0	1	1	2	0	1	1	0	0	0	0	0	0	0	0	1	0	0	0	0	0	0	1	0	0	0
ENSG00000116903	487	85	673	534	963	857	618	624	770	626	628	746	897	835	925	1241	959	1039	354	415	831	724	857	1021	698	687	952	590	714	705	518	792	961	785	635	488	761	703	898	538	308	603	735	817	823	773	623	607	857
ENSG00000226196	9	0	14	15	8	9	12	27	5	21	11	7	0	1	4	3	1	19	11	0	23	26	28	45	21	20	24	19	19	26	18	31	21	21	5	8	39	43	52	44	6	17	12	24	24	7	6	15	33
ENSG00000287354	0	9	0	0	0	0	1	0	0	0	0	0	0	0	2	0	0	0	0	0	0	0	0	0	0	0	0	0	0	0	0	0	0	0	0	0	0	0	0	0	0	0	0	0	0	0	0	0	0
ENSG00000233827	0	0	0	0	0	0	0	0	0	0	0	0	0	0	1	0	0	0	0	0	0	0	0	0	0	0	0	0	1	0	1	0	0	0	0	0	0	0	0	0	0	0	0	0	0	0	0	0	1
ENSG00000198797	6	5	1	2	0	0	2	0	2	0	0	1	0	0	0	0	0	0	1	0	0	3	0	1	1	0	2	0	0	0	0	0	0	0	0	0	0	0	1	7	0	0	0	6	0	0	0	0	0
ENSG00000151414	681	376	735	383	1276	991	743	435	1131	1005	738	661	1182	949	1169	1875	1505	2218	224	339	652	794	1216	1801	1170	1085	1518	1163	1210	943	565	1044	1346	1087	1230	1102	881	794	1053	364	325	654	1054	1522	865	956	831	936	1527
ENSG00000177614	30	34	81	103	160	177	244	182	195	169	436	381	226	202	228	95	166	95	50	30	171	193	119	170	148	181	135	166	114	113	71	130	127	138	113	116	146	115	134	124	160	109	135	132	202	654	568	209	107
ENSG00000235182	0	0	0	0	0	0	0	0	0	0	0	0	0	0	0	0	0	0	0	0	0	0	0	0	0	0	0	0	0	0	0	0	0	0	0	0	0	0	0	0	0	0	0	0	0	0	0	0	0
ENSG00000287157	0	0	0	0	0	1	0	0	0	0	0	0	0	0	0	0	0	0	0	0	0	0	0	0	0	0	0	0	0	0	0	0	0	0	0	0	0	0	0	0	0	0	0	0	0	0	0	0	0
ENSG00000233920	0	0	0	1	5	1	0	4	8	2	0	4	2	4	0	0	0	1	0	0	0	0	2	0	4	0	6	6	2	4	0	0	2	0	2	0	0	3	5	0	0	4	7	1	0	0	3	1	1
ENSG00000183831	9	52	70	74	32	50	47	35	58	61	53	26	46	71	27	60	21	61	0	2	125	126	152	235	47	72	126	51	89	63	38	85	96	57	29	24	83	58	178	88	32	83	91	70	42	16	12	75	77
ENSG00000225755	0	0	0	0	0	0	0	0	2	0	0	0	0	0	0	0	0	0	0	0	0	0	2	0	0	0	1	0	0	0	0	0	0	0	0	0	0	1	0	0	0	0	0	0	1	0	1	0	1
ENSG00000197472	23	17	53	75	84	38	190	150	177	215	165	184	73	60	330	225	269	154	10	34	109	105	122	165	203	150	197	151	138	122	114	212	224	149	72	63	98	146	134	76	26	115	100	82	68	97	60	88	96
ENSG00000230184	2	9	1	1	1	0	0	0	2	3	0	0	0	2	0	0	1	0	0	2	2	4	2	0	2	0	0	0	0	0	2	4	0	0	8	7	1	4	1	0	0	0	1	3	2	0	1	1	7
ENSG00000232436	0	0	0	0	0	0	0	2	0	0	0	0	0	0	0	0	0	0	0	0	0	0	0	0	0	0	0	0	0	0	0	0	0	0	0	0	0	0	0	0	0	0	0	0	0	0	0	0	0
ENSG00000231718	0	0	0	0	0	0	0	0	0	0	0	0	0	0	0	0	0	0	0	0	0	0	0	0	0	0	0	0	0	0	1	0	0	0	0	0	0	0	0	0	0	0	0	0	0	0	0	0	0
ENSG00000136643	485	124	262	271	416	369	225	219	276	209	384	254	353	313	195	503	175	504	452	384	332	324	188	205	258	239	229	241	259	264	140	321	293	212	304	309	226	301	308	273	599	292	340	341	703	927	580	587	469
ENSG00000232537	0	0	0	0	2	0	0	0	0	0	0	0	0	0	0	0	0	0	0	0	0	0	0	0	0	0	0	0	2	0	0	0	0	0	0	2	0	0	0	0	0	0	0	0	0	0	0	0	0
ENSG00000285521	0	0	1	1	0	0	0	0	0	0	0	0	0	0	0	1	0	9	2	0	0	0	1	0	0	0	0	2	0	0	0	0	0	0	0	1	0	0	0	0	4	0	7	0	3	0	0	3	1
ENSG00000236317	0	0	2	4	0	0	1	0	1	0	0	0	5	0	2	0	0	0	0	0	0	5	0	1	0	0	0	0	0	0	1	0	0	0	0	2	6	0	1	0	5	0	0	0	1	2	0	1	4
ENSG00000176855	5	4	0	0	0	0	0	0	0	0	0	0	0	0	0	0	0	0	0	0	0	0	0	0	0	0	1	0	0	0	0	0	0	0	1	0	0	0	0	1	0	0	0	0	0	0	0	0	0
ENSG00000227728	0	0	0	0	0	0	0	0	0	0	0	0	0	0	0	0	0	0	0	0	0	0	0	0	0	0	0	0	0	0	0	0	0	0	0	0	0	0	0	0	0	0	4	0	0	0	0	0	0
ENSG00000162877	0	8	0	0	0	1	0	0	0	0	0	0	0	0	0	0	0	0	0	0	0	0	0	0	0	0	0	0	0	0	0	0	0	0	0	0	0	0	3	0	0	0	0	0	0	0	0	0	0
ENSG00000225401	1	0	6	1	3	1	0	1	6	0	1	3	0	6	0	0	0	0	6	0	0	5	0	1	0	0	0	0	2	3	0	1	0	0	5	0	5	0	0	0	0	0	0	0	0	2	1	1	6
ENSG00000228190	0	0	0	0	0	0	0	0	0	0	0	0	0	0	0	0	0	0	0	0	0	0	0	0	1	0	0	0	0	0	0	0	1	0	0	0	0	0	0	0	0	0	0	0	0	0	0	0	0
ENSG00000135747	2	0	16	8	21	12	28	44	24	36	40	65	10	10	43	48	30	16	0	0	27	44	23	38	35	30	28	17	38	34	44	63	36	46	8	11	9	26	22	19	15	39	38	31	13	21	18	31	26
ENSG00000227237	0	0	2	0	2	0	1	0	5	3	2	1	13	4	1	3	0	0	0	0	6	8	7	4	17	3	4	5	3	8	6	8	5	2	0	4	7	12	4	2	17	3	16	7	0	1	2	5	5
ENSG00000069248	821	259	1415	1404	1776	1512	1545	1439	1592	1324	1384	1248	1024	916	1092	1500	1033	1388	635	524	1835	1988	1720	2239	1494	1415	1820	1394	1898	1542	1238	1757	1955	1763	1242	1026	1492	1286	1975	1428	1052	1219	1418	1530	1656	1648	1259	1489	1600
ENSG00000232812	0	14	0	0	0	0	0	0	0	0	0	0	0	0	0	0	0	0	0	1	0	0	0	0	0	0	0	1	0	0	0	0	0	0	0	0	0	0	0	0	0	0	0	0	0	0	0	0	0
ENSG00000242042	0	0	0	2	0	0	1	1	0	0	0	0	0	0	0	0	0	0	0	0	0	0	0	0	0	0	0	0	0	0	0	1	0	0	3	0	2	0	0	0	4	4	0	0	1	1	0	0	1
ENSG00000234464	0	0	0	0	4	0	2	0	1	0	0	0	1	0	0	0	0	0	0	0	0	0	0	0	0	0	0	0	0	0	0	1	0	0	0	0	0	0	2	0	0	0	0	0	0	0	0	0	0
ENSG00000253148	0	0	1	0	0	0	0	0	0	0	0	0	0	0	0	0	0	0	0	0	0	0	0	0	0	0	0	0	0	0	0	0	0	0	0	0	0	0	0	0	0	0	0	0	0	0	0	2	0
ENSG00000227751	0	0	0	0	0	0	0	0	0	0	0	0	0	0	0	0	0	0	0	0	0	0	0	0	0	0	0	0	0	0	0	0	0	0	0	0	0	0	0	0	0	0	0	0	0	0	0	0	0
ENSG00000090104	4	8	3	0	10	31	2	7	28	20	1	11	1	0	42	14	11	12	8	11	11	2	2	5	0	2	1	1	0	1	0	2	0	4	0	5	2	7	0	11	5	0	0	0	24	56	48	21	17
ENSG00000285280	11	27	41	38	21	24	21	28	49	33	48	20	52	54	17	9	9	18	1	6	26	39	38	19	24	12	24	18	19	17	38	23	48	10	36	25	10	30	50	22	74	39	55	29	84	134	139	143	93
ENSG00000232892	0	0	0	0	0	0	0	0	0	0	0	0	0	0	1	0	3	0	0	0	0	0	0	0	0	0	0	0	3	0	0	0	0	0	0	0	0	0	0	0	0	0	0	0	0	0	0	0	0
ENSG00000236950	0	0	0	0	0	0	0	0	0	0	0	0	0	0	0	0	0	0	0	0	0	0	0	0	0	0	0	0	0	0	0	0	0	0	0	0	0	0	0	0	0	0	0	0	0	0	0	0	0
ENSG00000236468	5	1	5	0	2	10	3	1	2	0	1	0	3	3	7	4	2	9	1	7	8	4	2	9	3	6	0	4	4	5	2	3	7	6	4	7	3	2	4	6	3	10	3	6	1	7	2	2	0
ENSG00000185220	173	11	351	279	346	240	523	388	292	378	401	395	436	445	39	55	89	73	108	175	413	436	311	401	580	324	291	378	370	393	293	449	365	272	361	335	401	345	534	316	191	195	151	324	200	141	130	144	292
ENSG00000226003	0	0	4	3	0	1	5	0	0	0	0	0	2	1	0	1	1	0	0	1	1	1	0	0	0	0	1	0	0	0	0	0	1	0	0	0	2	0	0	1	0	1	4	0	0	2	0	1	6
ENSG00000230813	0	0	23	19	24	16	40	45	23	32	10	9	10	18	6	17	0	7	2	0	49	39	29	37	9	14	28	1	16	23	8	26	29	16	10	10	17	21	31	8	14	15	32	27	5	9	1	12	20
ENSG00000236101	0	0	0	0	0	0	0	0	0	0	0	0	0	0	0	0	0	0	0	0	0	0	0	0	0	0	0	0	0	0	0	0	0	0	0	0	0	0	0	0	0	0	0	0	0	0	0	0	0
ENSG00000162769	218	94	501	452	471	340	663	447	582	583	300	411	422	290	688	894	428	739	93	181	753	660	654	569	593	461	668	502	677	616	466	741	925	544	597	628	417	634	680	476	352	528	912	699	488	759	646	857	1041
ENSG00000133065	408	125	688	635	732	682	717	580	746	693	948	895	781	687	627	885	477	864	547	475	824	936	703	1042	875	855	1007	779	709	772	364	772	925	687	690	702	875	750	897	668	772	729	872	866	785	1070	875	902	666
ENSG00000278684	0	0	0	0	0	0	0	0	0	0	0	0	0	0	0	0	0	0	0	0	0	0	0	0	0	0	0	0	0	0	0	0	0	0	0	0	0	0	0	0	0	0	0	0	0	0	0	0	0
ENSG00000236775	0	0	0	5	0	0	0	0	0	0	3	1	2	6	2	7	6	12	0	2	10	6	8	1	0	8	5	1	6	0	3	2	4	0	0	4	0	1	0	1	3	14	18	17	5	9	10	6	8
ENSG00000042781	0	69	0	2	2	0	1	2	4	1	0	0	0	0	6	0	3	2	0	2	6	4	2	10	0	0	5	0	2	0	2	5	5	2	0	5	0	2	0	5	5	1	2	2	7	5	7	1	2
ENSG00000234754	0	0	0	0	0	0	0	0	0	0	0	0	0	0	0	0	0	0	0	0	0	0	0	0	0	0	0	0	0	0	0	1	0	0	0	0	0	0	0	0	0	0	0	0	0	1	0	0	0
ENSG00000233084	22	1	17	3	5	7	1	3	5	4	6	6	10	8	28	12	10	18	7	11	9	6	5	4	6	6	14	6	11	5	9	2	6	2	2	9	6	0	8	2	17	3	15	0	2	3	2	3	1
ENSG00000227815	21	0	21	14	15	15	12	11	19	7	18	8	37	52	6	4	8	0	4	6	15	6	3	9	15	9	3	2	7	2	3	24	29	0	20	21	9	9	29	21	25	11	6	9	12	25	19	17	25
ENSG00000287046	0	4	0	0	0	0	0	0	0	0	0	0	0	0	0	0	0	0	0	0	0	0	0	0	0	0	0	0	0	0	0	0	0	0	0	0	0	0	0	0	0	0	0	0	0	1	0	0	0
ENSG00000228863	0	2	0	16	2	3	23	1	11	3	9	5	1	15	1	1	0	0	0	0	8	19	1	12	9	9	7	0	7	9	8	12	4	0	1	2	12	4	10	3	3	8	7	5	5	1	4	8	15
ENSG00000228646	0	0	0	0	0	0	0	0	0	0	0	0	0	0	0	0	0	0	0	0	0	0	0	0	0	0	0	0	0	0	0	0	0	0	0	0	0	0	0	0	0	0	0	0	0	0	0	0	0
ENSG00000229112	1	0	4	9	6	6	10	6	5	8	1	0	4	1	0	1	1	1	0	0	8	13	14	5	0	5	7	0	1	6	1	4	3	12	1	0	0	8	1	1	0	2	5	3	0	4	1	4	6
ENSG00000233332	0	0	0	0	3	0	0	0	0	2	0	0	0	0	0	0	0	0	0	0	0	0	0	1	0	0	0	0	1	0	0	3	3	1	0	0	0	1	0	0	0	0	0	1	0	5	0	0	2
ENSG00000231984	0	0	0	0	0	0	0	0	0	0	0	0	0	0	0	0	0	0	0	0	0	0	0	0	0	0	0	0	0	0	0	0	0	0	0	0	0	0	0	0	0	0	0	0	0	0	0	0	0
ENSG00000226876	2	11	3	2	7	0	8	1	1	0	0	4	3	0	0	1	4	0	0	0	15	11	1	1	4	0	5	2	10	3	3	1	5	1	2	5	0	1	9	2	0	0	1	5	4	5	0	10	10
ENSG00000277462	71	86	273	326	215	188	381	321	361	521	460	355	319	363	708	1122	379	1264	53	58	787	764	610	1024	364	568	875	434	536	452	569	706	903	705	490	501	504	530	813	476	641	1338	1198	971	538	582	448	1063	992
ENSG00000225591	1	5	3	2	4	4	2	0	0	1	2	1	3	2	8	0	2	9	0	0	2	3	3	11	3	7	10	0	5	6	6	2	5	8	8	9	6	3	3	7	6	14	3	8	0	4	0	4	6
ENSG00000035687	1909	386	927	914	1131	854	793	689	903	708	872	851	790	673	1437	1339	1005	1299	2219	1990	1152	971	1137	1254	929	851	995	1034	1279	1026	547	899	1081	787	850	796	819	850	1012	768	465	704	698	980	1119	1473	1267	1141	1206
ENSG00000213080	30	2	7	15	28	21	14	10	22	20	23	11	19	21	25	22	27	38	28	37	18	22	16	27	19	15	22	17	19	15	7	13	15	15	19	14	18	4	2	17	33	23	11	18	14	20	9	16	9
ENSG00000180287	0	6	0	0	0	0	0	0	1	0	0	0	1	0	0	0	0	0	0	1	0	0	0	0	0	0	0	0	0	1	0	0	0	0	0	0	1	0	0	0	0	0	0	0	0	1	0	1	0
ENSG00000226693	0	0	0	0	0	0	0	0	0	0	0	0	0	0	0	0	0	0	0	0	0	0	0	0	0	0	0	0	0	0	0	0	0	0	0	1	0	0	0	0	0	0	1	0	0	0	0	0	0
ENSG00000231272	0	0	0	0	0	0	0	0	0	0	0	0	0	0	0	0	0	0	0	0	0	0	0	0	0	0	0	0	1	0	0	0	0	0	0	0	0	0	0	0	0	0	0	0	3	0	0	3	0
ENSG00000223828	0	8	2	0	0	0	0	0	1	0	0	1	2	3	0	0	0	0	0	0	0	0	2	0	0	0	0	0	0	0	0	0	0	0	0	1	0	0	0	2	0	0	0	2	1	2	4	0	1
ENSG00000230124	828	304	619	642	807	687	820	851	818	771	923	718	916	748	587	531	407	858	965	1184	827	980	750	886	958	845	860	969	978	926	819	815	987	870	1103	966	831	802	948	800	1125	1038	699	769	585	913	646	889	682
ENSG00000226723	0	0	0	0	1	1	2	0	0	0	0	0	0	1	2	0	1	0	0	0	0	0	1	0	4	1	1	1	0	2	0	0	0	2	0	0	0	0	0	1	2	0	0	3	1	0	1	1	0
ENSG00000272672	0	0	0	8	0	0	0	0	0	0	0	2	1	0	5	2	0	0	1	0	0	3	0	0	0	0	0	0	0	0	0	0	0	0	0	4	1	0	4	7	2	0	0	0	3	0	0	3	1
ENSG00000228982	0	0	0	0	0	0	0	0	0	2	0	0	0	0	0	0	1	1	0	0	3	0	0	3	2	1	1	0	0	0	0	0	0	0	0	0	1	2	0	0	0	0	3	0	0	0	0	3	2
ENSG00000235096	0	0	4	2	1	4	1	3	11	7	7	2	0	14	0	0	2	0	0	0	4	3	6	4	2	3	0	0	5	0	1	7	3	1	2	11	1	3	3	7	2	0	2	1	3	9	5	8	12
ENSG00000007341	336	90	382	306	390	372	420	412	404	406	450	379	452	394	269	227	212	224	379	339	449	401	381	525	336	278	376	347	411	383	253	391	412	307	401	376	247	323	372	291	259	363	367	332	552	792	558	405	441
ENSG00000286747	22	1	53	45	35	44	15	25	48	13	6	22	17	14	2	11	1	7	22	9	61	61	37	56	24	14	39	26	12	15	23	27	40	30	19	24	32	22	50	35	50	84	54	45	102	121	79	45	56
ENSG00000236069	0	0	0	0	0	0	0	0	0	0	0	0	0	0	0	0	0	0	0	1	0	0	0	0	0	0	0	0	0	2	0	0	0	0	0	0	0	0	0	0	0	0	0	0	0	0	0	0	0
ENSG00000236244	0	0	0	0	0	0	0	0	0	0	2	0	0	0	0	0	0	0	0	0	0	0	0	0	0	0	0	0	0	0	0	0	0	0	0	0	0	0	0	0	0	0	0	0	0	1	0	0	0
ENSG00000272865	0	0	0	0	0	0	0	0	0	0	0	0	0	0	0	0	0	0	0	0	0	0	4	0	0	0	0	0	0	0	0	0	0	0	0	0	0	0	0	0	0	0	0	0	0	0	0	0	0
ENSG00000143324	515	113	929	780	1002	964	761	486	654	534	798	644	795	814	594	1101	558	1091	608	578	1042	877	1038	1292	776	840	1265	787	805	852	611	894	1054	929	825	802	786	778	1053	612	611	840	849	1001	1323	1922	1552	1473	1306
ENSG00000229871	0	0	0	0	0	0	0	0	0	0	0	0	0	0	0	0	0	0	0	0	0	0	0	0	0	0	0	0	0	0	0	0	0	0	0	0	0	0	0	0	0	0	0	0	0	0	0	0	0
ENSG00000225222	0	0	1	0	1	0	0	3	1	0	0	0	3	1	0	0	0	1	0	0	1	3	0	0	0	1	0	5	0	0	0	1	0	0	0	0	0	0	0	0	0	0	6	0	0	3	0	0	4
ENSG00000118193	40	66	445	358	718	439	622	331	546	499	276	461	81	38	107	595	79	255	29	44	1175	1177	830	1173	574	558	812	270	526	391	561	948	852	655	325	301	809	743	1137	598	73	543	666	971	1976	1159	792	903	1707
ENSG00000198842	14	9	81	89	197	195	153	144	153	137	48	34	19	2	2	5	1	2	5	7	101	134	58	142	68	76	81	10	52	24	114	136	91	102	16	22	121	121	119	103	2	100	87	100	145	64	26	103	138
ENSG00000286619	0	0	5	7	0	1	4	3	5	0	4	2	8	2	0	0	0	0	7	0	3	1	0	2	0	1	0	2	1	0	1	4	0	0	0	6	0	9	0	0	6	1	0	4	1	7	3	2	0
ENSG00000198756	10	2	90	63	48	29	106	66	67	68	161	106	133	181	65	62	36	73	33	11	75	89	61	58	117	49	73	97	100	78	57	77	56	38	138	165	72	65	134	114	152	61	78	65	132	236	204	177	138
ENSG00000271558	0	0	0	0	0	0	0	0	1	0	0	0	0	0	0	0	0	0	0	0	0	0	0	0	0	0	0	2	0	0	2	0	0	0	0	0	0	0	0	0	0	0	0	0	0	0	0	0	0
ENSG00000227554	2	14	0	0	1	0	0	0	0	0	0	0	0	0	0	0	0	0	0	0	0	0	0	0	0	0	0	0	0	0	0	0	0	0	0	0	0	0	0	0	0	0	0	0	0	0	0	0	0
ENSG00000178596	0	0	0	0	0	0	0	0	0	0	0	0	1	2	0	0	0	0	0	0	0	0	0	0	0	0	0	0	0	0	1	0	0	0	0	0	0	0	0	0	0	0	0	0	0	0	1	0	0
ENSG00000054282	1352	565	1045	854	2026	1513	1064	1033	1281	1075	1168	1010	1010	886	1614	1481	1064	1815	1253	1256	1391	1418	939	1297	1061	987	1047	982	1040	951	948	1172	1327	979	1098	1088	1164	1045	1375	1233	1444	1203	1240	1180	1951	2451	1950	1317	1092
ENSG00000183780	9	11	69	53	125	94	8	14	27	14	16	16	44	44	1	0	3	0	0	11	20	17	13	25	9	11	11	15	24	14	8	20	32	11	15	19	15	28	36	23	18	16	17	7	195	97	45	39	40
ENSG00000229663	0	0	5	1	3	1	1	1	2	0	0	0	1	2	0	0	0	0	0	0	2	1	1	1	1	0	2	3	5	2	0	2	5	3	6	3	0	8	2	3	0	1	0	2	0	0	0	0	0
ENSG00000162702	959	122	488	331	634	507	346	351	439	360	454	409	476	555	751	759	760	767	628	784	619	574	540	609	482	476	526	506	566	473	370	437	538	500	568	459	530	484	570	405	410	399	420	532	655	875	761	435	545
ENSG00000238272	0	23	13	1	7	5	1	3	3	0	0	4	3	5	0	1	0	0	0	0	13	11	4	19	6	1	0	0	5	6	3	6	7	1	3	0	4	0	1	4	0	8	12	9	3	0	0	5	14
ENSG00000228530	0	0	0	0	0	0	0	0	0	0	0	0	0	0	0	0	0	0	0	0	0	0	0	0	0	0	0	0	0	0	0	0	0	0	0	0	0	0	0	0	0	0	0	0	0	0	0	0	0
ENSG00000235060	0	0	2	0	1	1	0	2	0	4	0	0	1	6	5	1	2	0	0	0	1	3	0	1	2	0	0	1	3	0	2	0	0	0	0	0	0	1	0	6	0	1	0	2	1	1	1	2	3
ENSG00000143194	3	22	9	2	5	0	9	33	9	16	18	10	2	5	0	1	1	2	1	0	11	14	13	12	16	14	2	2	5	9	11	16	14	3	7	5	0	14	13	9	0	5	5	6	5	4	3	1	9
ENSG00000054267	3464	1906	1750	1315	2769	2106	1266	948	1833	1173	965	704	1032	1143	3204	2642	2649	2483	1158	2530	1870	2025	1927	2641	1452	1324	1702	1404	1688	1411	1740	1894	1901	1242	1536	1441	1624	1455	2042	1312	1011	1291	1658	1797	2772	2916	2277	1613	2448
ENSG00000287921	0	0	0	0	0	0	0	0	0	0	0	0	0	0	1	0	0	0	0	0	0	0	0	0	0	0	0	0	0	0	0	0	0	0	0	0	0	0	0	0	0	2	0	0	0	0	0	0	0
ENSG00000177800	7	5	0	0	1	2	0	1	0	0	0	4	0	0	0	0	2	0	0	0	0	1	0	1	3	3	0	0	0	1	0	1	0	0	0	0	0	0	0	0	0	4	0	1	0	1	0	0	2
ENSG00000232166	0	0	0	0	0	0	0	0	3	0	0	0	0	0	0	0	0	0	0	0	0	0	0	0	3	0	0	0	0	0	3	0	0	0	0	0	0	0	0	0	0	0	0	0	0	0	0	1	0
ENSG00000175137	1800	288	1666	1453	1923	2034	1556	1541	1465	987	1369	998	1489	1176	1122	777	707	1114	1923	1783	1690	1952	1183	1964	1521	1734	1664	1354	1519	1557	1876	2113	2163	2001	1697	1479	1745	1761	2183	1628	1921	1928	1605	1806	2064	2659	1793	1511	1150
ENSG00000134245	112	30	170	139	288	176	141	103	175	86	41	58	99	127	51	101	41	62	41	54	146	142	140	82	102	69	88	70	93	104	45	163	126	50	113	117	69	91	107	96	120	70	127	138	300	368	235	173	115
ENSG00000227373	7	9	3	0	9	11	13	8	9	7	1	1	4	5	9	0	0	3	10	16	4	8	11	6	3	5	4	8	4	14	1	3	7	4	13	3	2	6	13	2	2	7	8	1	8	7	5	15	2
ENSG00000228175	41	42	46	53	26	35	43	34	48	45	49	73	80	74	35	24	21	22	39	39	38	44	36	25	42	60	59	59	34	40	68	57	51	31	107	71	46	44	39	28	64	44	43	52	43	103	73	157	80
ENSG00000069275	6419	3992	7986	7165	8900	7049	10773	9093	9035	8516	8253	8464	5099	4416	5394	6345	3591	7102	3301	5679	11845	11949	11267	15092	9772	9905	11803	8268	9933	10070	11353	10854	11394	10543	7773	6644	10085	8903	11246	9210	6196	10187	8559	10775	8296	7355	5296	6793	8166
ENSG00000237317	1	0	5	3	1	1	1	0	0	0	0	0	0	6	0	1	2	0	0	8	0	0	0	0	3	1	0	0	0	0	2	0	0	1	0	2	0	1	0	0	10	0	0	2	4	5	7	1	3
ENSG00000187889	0	0	0	0	0	0	0	0	0	0	0	0	0	0	0	0	0	0	0	0	0	0	0	1	0	1	0	0	0	0	0	0	0	0	0	0	0	0	0	0	0	0	0	0	0	0	0	0	0
ENSG00000097046	96	88	1135	963	1262	741	2254	1716	1819	2018	1351	1582	819	555	287	445	248	309	29	60	1595	1737	1842	1738	1663	1179	1487	1151	1568	1505	985	1657	2036	1319	1100	828	1278	1332	1828	1185	414	1117	1281	1605	588	594	465	1116	2022
ENSG00000232113	0	0	0	0	1	0	0	0	4	0	0	0	0	0	0	0	0	0	0	1	0	0	0	2	0	0	0	0	0	0	0	0	0	0	0	0	0	0	0	2	0	0	0	0	0	0	0	0	1
ENSG00000282718	0	0	0	0	0	0	0	0	0	0	0	0	0	0	0	0	0	0	0	0	0	0	0	0	0	0	0	0	0	0	0	0	0	0	0	0	0	0	0	0	0	0	0	0	0	0	0	0	0
ENSG00000231378	0	0	3	0	1	0	0	0	0	0	0	0	1	0	0	1	0	0	0	0	0	0	0	1	0	0	0	0	0	1	0	0	0	2	0	0	0	0	0	0	0	0	0	0	0	4	0	1	2
ENSG00000235605	2	3	6	1	2	3	1	1	1	2	5	1	2	3	2	3	1	4	0	3	2	2	2	4	8	1	3	1	1	0	3	1	5	2	2	2	8	3	3	2	8	9	2	3	1	5	3	1	1
ENSG00000224857	0	0	0	0	0	1	0	0	0	6	0	0	0	0	0	0	0	0	0	0	0	2	0	1	0	2	0	3	0	0	0	1	0	2	2	0	3	0	2	0	0	0	0	1	0	0	0	1	2
ENSG00000273367	3	0	0	4	3	1	3	19	7	11	5	11	34	20	0	2	3	0	4	0	6	1	4	2	2	0	4	3	2	5	6	5	14	11	6	3	3	2	0	6	13	2	14	4	4	9	15	8	4
ENSG00000230604	0	0	4	3	2	5	12	7	2	20	0	0	12	3	3	20	7	0	1	4	5	2	0	2	0	0	0	2	4	0	0	7	0	0	5	9	0	2	1	6	0	0	2	0	11	9	10	7	13
ENSG00000231605	6	3	0	0	3	0	0	1	1	2	0	1	1	2	18	4	5	9	5	15	1	1	0	3	1	1	0	1	0	1	1	2	5	1	1	0	1	0	0	2	9	0	10	1	3	4	3	1	0
ENSG00000236358	0	9	0	1	4	13	8	3	4	10	3	16	11	8	0	1	3	0	0	0	3	11	5	15	2	0	5	0	7	0	1	5	1	2	2	1	1	2	9	1	0	0	2	5	6	0	3	2	3
ENSG00000203737	0	0	3	0	0	0	1	0	4	0	0	0	4	0	2	16	2	13	0	0	0	4	13	0	0	1	5	0	0	0	0	0	1	2	2	1	3	6	0	1	0	1	10	8	2	9	5	1	1
ENSG00000215873	0	0	0	0	0	2	0	0	1	2	1	1	0	1	1	0	0	0	0	0	0	1	0	0	0	0	0	0	2	2	0	0	2	0	0	0	0	0	0	0	0	0	0	0	0	0	0	0	2
ENSG00000185420	650	1481	2419	2357	3287	2603	2808	2995	2798	2621	2882	2644	2871	2850	1559	1392	972	2232	585	630	3574	3649	3252	5107	2763	2946	3372	2879	3237	2888	3661	3165	3403	2969	2629	2532	3277	2706	4311	3633	2354	4127	2361	2475	2008	1467	957	2735	2185
ENSG00000076321	308	111	529	472	779	595	515	390	719	513	384	397	553	457	566	604	369	667	232	218	680	718	750	895	686	648	698	544	749	660	313	688	767	623	513	445	551	522	750	537	343	474	695	722	643	654	455	621	754
ENSG00000272175	9	0	2	0	1	0	0	0	0	0	0	0	0	0	2	1	2	0	0	0	0	0	5	3	1	0	0	0	0	2	0	0	0	3	0	0	1	0	1	0	0	0	0	1	0	0	0	0	0
ENSG00000213070	0	0	0	0	1	0	0	0	0	0	0	2	0	0	1	0	0	0	0	0	1	1	1	0	0	1	0	0	0	0	0	0	2	0	0	0	0	0	1	0	0	2	0	1	1	0	1	0	0
ENSG00000282265	0	0	0	0	0	0	0	0	0	0	0	0	0	0	0	0	0	0	0	0	0	0	0	0	0	0	0	0	0	0	0	0	0	0	0	0	0	0	0	0	0	0	0	0	0	0	0	0	0
ENSG00000229747	0	0	0	0	0	0	0	0	0	0	0	0	0	0	0	0	0	0	0	0	0	0	0	0	0	0	0	0	0	0	0	0	0	0	0	0	0	0	0	0	0	0	0	0	0	0	0	0	0
ENSG00000117280	1160	334	1721	1405	2130	2132	1192	1028	1642	1120	1684	1540	1672	1478	818	1208	683	1306	1134	1030	1839	2062	1489	1835	1051	1152	1426	978	1484	1322	1013	1374	1595	1326	1522	1510	1161	1507	1494	1346	1290	1336	1407	1520	2741	3414	2440	1902	1696
ENSG00000233985	2	0	3	7	7	6	60	39	31	18	15	12	13	4	18	15	5	8	0	1	42	30	40	29	23	16	22	21	24	20	27	31	27	33	16	9	21	13	8	5	19	15	17	16	10	11	8	42	26
ENSG00000236719	0	0	0	0	0	0	0	0	0	0	3	7	16	3	0	0	0	0	0	0	0	0	0	1	0	0	0	0	0	0	0	0	0	0	6	0	0	0	2	1	0	0	0	0	0	0	0	1	2
ENSG00000136636	589	241	932	747	974	809	1137	992	1045	1102	915	933	777	705	1494	1343	1003	1307	417	432	1609	1831	1358	1693	1102	1035	1261	884	1102	958	636	1244	1338	1075	944	985	1468	1430	1730	1166	743	1106	1183	1545	1632	1691	1461	1463	1799
ENSG00000225486	0	0	0	0	0	1	0	1	0	0	0	0	0	0	0	0	0	0	0	0	1	0	0	0	1	0	0	0	2	0	1	0	0	0	0	0	0	0	0	0	0	0	0	0	0	1	0	0	0
ENSG00000227043	0	11	0	0	0	0	0	0	0	0	0	0	0	0	0	0	0	1	0	0	0	0	0	0	0	1	0	0	0	0	0	0	0	0	3	0	0	0	0	0	0	0	0	0	0	0	0	0	0
ENSG00000163874	573	154	439	431	502	432	298	392	458	477	486	339	598	402	1317	660	759	622	936	1049	280	409	204	307	299	242	200	256	361	297	158	251	303	177	393	300	282	278	379	320	300	219	242	211	953	1367	959	428	354
ENSG00000285777	0	7	5	11	13	8	7	27	22	16	0	9	16	7	0	9	0	15	0	0	24	13	23	24	18	12	13	14	20	26	18	22	25	9	20	15	25	10	53	20	2	23	13	15	14	4	7	14	32
ENSG00000286109	0	0	0	0	0	0	0	0	1	0	0	0	0	0	0	0	0	0	0	0	0	0	0	0	0	0	0	0	0	0	0	0	0	0	0	0	0	0	0	0	0	0	0	1	0	0	0	0	0
ENSG00000213068	3	6	0	0	0	1	0	1	0	0	2	0	2	1	3	2	3	1	1	1	2	1	0	6	4	4	2	2	2	0	1	1	2	3	2	3	0	0	0	0	3	5	1	1	3	2	0	5	2
ENSG00000054392	14	12	38	30	94	101	41	49	49	70	59	54	48	59	97	142	29	170	7	4	28	49	55	43	66	44	47	30	49	33	26	36	48	33	43	39	39	22	32	54	119	25	46	46	35	93	84	77	49
ENSG00000122223	58	65	1419	1063	1516	1255	688	668	853	502	1260	898	1545	1435	914	824	459	687	88	19	1152	1311	984	1314	566	478	576	449	793	633	460	584	626	483	903	689	971	891	996	1031	507	662	626	751	2060	1907	1846	1755	1872
ENSG00000188739	92	29	36	43	76	32	62	79	49	49	44	28	47	22	48	34	30	21	29	52	38	41	22	57	41	26	33	19	30	35	59	39	39	24	32	29	32	42	67	42	66	32	23	40	63	95	45	57	47
ENSG00000286666	0	0	0	0	0	0	0	0	0	0	0	0	0	0	0	0	0	0	0	0	1	0	0	0	0	0	0	0	0	0	0	0	0	0	0	1	0	0	0	0	0	0	0	0	0	0	0	0	0
ENSG00000273198	0	0	0	0	0	0	1	1	2	0	0	0	5	0	0	1	0	0	0	0	2	6	0	1	0	0	0	0	0	0	0	3	0	0	2	0	1	2	0	0	2	2	2	0	3	4	1	1	3
ENSG00000203730	0	2	0	1	3	2	0	0	4	7	0	0	0	0	0	3	0	0	1	0	5	3	8	3	1	0	0	0	0	1	0	1	0	0	3	2	9	2	7	9	3	5	0	0	3	10	4	3	4
ENSG00000225719	0	0	0	0	0	0	0	0	0	0	0	0	0	0	0	0	0	0	0	0	0	0	0	0	0	0	0	0	0	0	0	0	0	0	0	0	0	0	0	0	0	0	0	0	0	0	0	0	0
ENSG00000273483	22	0	11	11	22	15	20	2	22	4	17	1	19	34	1	6	7	0	16	31	9	15	15	5	9	3	2	14	15	5	13	21	18	7	12	22	1	3	23	16	23	5	5	4	18	34	16	13	10
ENSG00000203729	0	0	0	4	3	0	0	9	0	0	0	1	0	1	0	0	0	0	0	0	1	3	0	1	7	0	1	0	0	0	0	1	1	0	0	0	0	0	0	1	0	0	0	2	2	1	0	0	4
ENSG00000232809	0	0	0	0	0	0	0	0	0	0	0	0	0	0	0	0	0	0	0	0	0	0	0	0	0	0	0	0	0	0	0	0	0	0	0	0	0	0	0	0	0	0	0	0	0	0	0	0	0
ENSG00000285981	0	0	0	0	0	0	0	0	0	0	0	0	0	0	0	0	0	0	0	0	0	0	0	0	0	0	0	0	0	0	0	0	0	0	0	0	0	0	0	0	0	0	0	0	0	0	0	0	0
ENSG00000261729	0	10	0	0	0	0	0	0	0	0	0	0	0	0	0	0	0	0	0	0	0	0	0	0	0	0	0	0	0	0	0	0	0	0	0	0	0	0	0	0	0	0	0	0	0	0	0	0	0
ENSG00000215796	0	20	2	0	4	0	8	1	3	2	0	0	3	10	9	22	27	23	0	0	22	6	8	2	7	8	12	9	2	1	0	6	1	0	2	3	4	2	11	2	0	3	8	16	4	3	4	5	7
ENSG00000233047	2	0	0	0	0	0	0	0	0	0	0	0	0	0	0	0	0	0	0	0	0	0	0	0	0	0	0	0	0	0	0	0	0	0	0	0	0	0	0	0	0	0	0	0	0	0	0	0	0
ENSG00000143341	10	64	69	85	21	34	70	59	59	51	136	99	65	37	107	165	92	137	3	24	118	111	124	124	24	60	60	45	126	104	30	74	66	73	86	68	40	26	64	48	102	59	36	29	109	101	77	174	138
ENSG00000228309	0	0	0	0	0	0	0	0	0	0	0	0	0	0	0	0	0	0	0	0	0	0	0	0	0	0	0	0	0	0	0	0	0	0	0	0	0	0	0	0	0	0	0	0	0	0	0	0	0
ENSG00000229739	22	0	27	54	54	19	34	19	38	43	29	14	53	35	17	29	35	24	13	0	42	19	28	16	69	47	16	44	29	29	35	59	41	44	26	56	15	53	49	20	46	38	51	22	74	77	98	66	69
ENSG00000116703	0	0	0	1	1	0	0	1	6	0	0	0	1	8	0	2	4	6	3	0	0	0	13	5	0	3	9	0	5	5	3	0	3	0	3	5	0	0	0	0	0	3	1	0	0	1	3	2	2
ENSG00000273874	12	0	10	8	19	15	16	4	9	8	3	6	5	2	6	3	6	7	7	3	3	7	4	12	16	9	20	3	9	8	2	9	10	1	7	26	7	10	23	10	25	14	8	16	13	20	9	14	21
ENSG00000278757	0	0	0	4	0	0	0	7	0	13	0	4	0	2	0	0	0	0	0	0	6	5	1	3	0	1	0	0	0	0	0	0	1	1	0	0	0	0	0	3	0	0	0	2	0	0	0	3	0
ENSG00000264341	0	0	0	0	0	0	0	0	0	0	0	0	0	0	0	0	0	0	0	0	0	0	0	0	0	0	0	0	0	0	0	0	0	0	0	0	0	0	0	0	0	0	0	0	0	0	0	0	0
ENSG00000264101	0	0	0	0	0	0	0	0	0	0	1	1	0	0	0	0	0	0	0	0	0	8	4	1	0	0	0	0	0	0	0	0	0	0	0	0	0	0	0	0	0	0	0	0	0	0	0	0	0
ENSG00000252404	0	0	0	0	0	0	0	0	0	0	0	4	0	0	0	0	0	0	0	0	0	0	0	0	0	0	0	0	0	0	0	0	0	0	0	0	0	0	0	0	1	0	7	0	0	0	0	0	0
ENSG00000243267	0	0	6	2	0	5	8	4	3	0	0	0	2	0	1	10	5	10	0	0	3	1	1	2	1	1	6	4	0	0	1	9	7	1	0	1	1	0	0	6	0	0	2	3	6	4	0	0	3
ENSG00000239149	4	0	7	1	0	3	1	2	1	4	0	7	0	0	23	7	5	7	1	0	5	4	1	0	1	1	6	4	4	5	0	4	5	1	0	0	0	1	3	0	3	5	2	0	3	9	4	7	3
ENSG00000252151	0	0	0	0	0	0	0	0	0	0	0	0	0	0	0	0	0	0	0	0	0	0	0	0	0	0	0	0	0	0	0	0	0	0	0	0	0	0	0	0	0	0	0	0	0	0	0	0	0
ENSG00000252969	0	0	0	0	0	0	0	0	0	0	0	0	0	0	0	0	0	0	0	0	0	0	0	0	0	0	0	0	0	0	0	0	0	0	0	0	0	0	0	0	0	0	0	0	0	0	0	0	0
ENSG00000252956	0	0	0	0	0	0	0	0	0	0	0	0	0	0	0	0	0	0	0	0	0	0	0	0	0	0	0	0	0	0	0	0	0	0	0	0	0	0	0	0	0	0	0	0	0	0	0	0	0
ENSG00000265606	0	0	0	0	0	0	0	0	0	0	0	0	0	0	0	0	0	0	0	0	0	0	0	0	0	0	0	0	0	0	0	0	0	0	0	0	0	0	0	0	0	0	0	0	0	0	0	0	0
ENSG00000284357	0	0	0	0	0	0	0	0	0	0	0	0	0	0	0	0	0	0	0	0	0	0	0	0	0	0	0	0	0	0	0	0	0	0	0	0	0	0	0	0	0	0	0	0	0	0	0	0	0
ENSG00000207237	0	0	0	0	0	0	0	0	0	0	0	0	0	0	0	0	0	0	0	0	4	0	0	0	0	0	0	0	0	0	0	0	0	0	1	0	0	0	0	0	0	0	0	0	0	0	0	0	1
ENSG00000222784	1	0	0	0	0	0	0	0	0	0	0	0	0	0	0	0	0	0	0	1	0	0	0	0	0	0	0	0	0	0	0	0	0	0	0	0	0	0	0	0	0	0	0	0	0	0	0	0	0
ENSG00000266210	0	0	0	0	0	0	0	1	0	0	0	0	0	0	0	0	0	0	0	0	0	0	0	0	0	0	0	0	0	0	0	0	0	0	0	0	0	0	0	0	0	0	0	0	0	0	0	0	0
ENSG00000265961	0	0	0	0	0	0	0	0	0	0	0	0	0	0	0	0	0	0	0	0	0	0	0	0	0	0	0	0	0	0	0	0	0	0	0	0	0	0	0	0	0	0	0	0	0	0	0	0	0
ENSG00000252691	0	0	0	0	0	0	0	0	0	0	0	0	0	0	0	0	0	0	0	0	0	0	0	0	0	0	0	0	0	0	0	1	0	0	0	0	0	0	0	0	0	0	0	0	0	0	0	0	0
ENSG00000253005	1	0	0	0	0	0	0	0	0	0	0	0	0	1	0	0	0	0	0	0	0	0	0	0	0	0	0	0	0	0	0	0	0	0	0	0	0	4	0	0	0	0	0	0	0	0	0	0	0
ENSG00000238316	0	0	0	0	0	0	0	0	0	0	0	0	0	0	0	0	0	0	0	0	0	0	0	0	0	0	0	0	0	0	0	0	0	0	0	0	0	0	0	0	0	0	0	0	0	0	0	0	0
ENSG00000207941	0	0	0	0	0	0	0	0	0	0	0	0	0	0	0	0	0	0	0	0	0	0	0	0	0	0	0	0	0	0	0	0	0	0	0	0	0	0	0	0	0	0	0	0	0	0	0	0	0
ENSG00000264773	2	0	3	8	1	10	5	0	10	1	2	5	7	5	5	0	0	4	0	0	10	0	9	0	6	1	0	0	0	2	0	1	1	0	2	0	0	0	4	4	0	0	0	1	10	5	2	3	4
ENSG00000199963	0	0	0	0	0	0	0	0	0	0	0	0	0	0	0	0	0	0	0	0	0	0	1	0	0	0	0	0	0	0	0	0	0	0	0	6	0	0	0	0	0	0	0	0	0	0	0	0	0
ENSG00000264698	0	0	0	0	0	0	0	0	0	0	0	0	0	0	0	0	0	0	0	0	0	0	0	0	0	0	0	0	0	0	0	0	0	0	0	0	0	0	0	0	0	0	0	0	0	0	0	0	0
ENSG00000207328	0	0	0	0	0	0	0	0	0	0	0	0	0	0	0	0	0	0	0	0	0	0	0	0	0	0	0	0	0	0	0	0	0	0	0	0	0	0	0	0	0	0	0	0	0	0	0	0	0
ENSG00000207466	0	0	0	0	0	0	0	0	0	0	0	0	0	0	0	0	0	0	2	0	0	0	0	0	0	0	0	0	0	0	0	0	0	0	0	0	0	0	0	0	0	0	0	0	0	0	0	0	0
ENSG00000252368	0	0	0	0	0	0	0	0	0	0	0	0	0	0	0	0	0	0	0	0	0	0	0	0	0	0	0	0	0	0	0	0	0	0	0	0	0	0	0	0	0	0	0	0	0	0	0	0	0
ENSG00000206779	0	0	0	0	0	0	1	0	0	0	0	0	3	0	0	0	0	0	0	0	0	0	0	0	0	0	0	0	0	1	0	0	0	0	0	0	0	0	0	0	0	0	0	0	0	0	1	0	0
ENSG00000200796	0	0	0	0	0	0	0	0	0	0	0	0	0	0	0	0	0	0	0	0	0	0	0	0	0	0	0	0	0	0	0	0	0	0	0	0	0	0	0	0	0	0	0	0	0	0	0	0	0
ENSG00000252190	0	0	0	0	0	0	0	0	0	0	0	0	0	0	0	0	0	0	0	0	0	0	0	0	0	0	0	0	0	0	0	0	0	0	0	0	0	0	0	0	0	0	0	0	0	0	0	0	0
ENSG00000264613	0	0	0	0	0	0	0	0	0	0	0	0	0	0	0	0	0	0	0	0	0	0	0	0	0	0	0	0	0	0	0	0	0	0	0	0	0	0	0	0	0	0	0	0	0	0	0	0	0
ENSG00000199240	0	0	0	0	0	0	0	0	0	0	0	0	0	0	0	0	0	0	0	0	0	0	0	0	0	0	0	0	0	0	0	0	0	0	0	0	0	0	0	0	0	0	0	0	0	0	0	0	0
ENSG00000283724	0	0	0	0	0	0	0	0	0	0	0	0	0	0	0	0	0	0	0	0	0	0	0	0	0	0	0	0	0	0	0	0	0	0	0	0	0	0	0	0	0	0	0	0	0	0	0	0	0
ENSG00000284410	0	0	0	0	0	0	0	0	0	0	0	0	0	0	0	0	0	0	0	0	0	0	0	0	0	0	0	0	0	0	0	0	0	0	0	0	0	0	0	0	0	0	0	0	0	0	0	0	0
ENSG00000252018	0	0	0	0	0	0	0	0	1	0	0	0	0	0	0	0	0	0	0	0	0	0	1	0	0	0	0	0	0	0	0	0	0	0	0	0	0	0	0	0	0	0	0	0	0	0	0	0	0
ENSG00000206627	0	0	2	0	1	0	0	0	1	7	6	0	1	1	0	3	0	1	4	0	0	0	0	0	3	1	0	1	0	6	6	1	2	2	3	11	0	7	14	0	2	0	1	2	6	3	0	0	1
ENSG00000283414	2	0	6	7	0	0	13	16	9	9	9	11	4	5	0	2	0	0	1	0	27	42	23	13	3	5	11	6	22	19	18	34	22	5	4	5	7	17	44	27	2	8	23	30	3	1	3	56	75
ENSG00000207508	1	0	4	0	5	3	3	0	3	4	0	2	0	21	3	22	21	9	1	0	9	2	12	7	2	7	4	2	8	5	0	6	5	0	2	0	0	4	1	2	0	1	1	3	3	5	10	9	10
ENSG00000200171	0	0	0	0	0	0	0	0	0	0	0	0	0	0	0	0	0	0	0	0	0	0	0	0	0	0	0	0	0	0	0	0	0	0	0	0	0	0	0	0	0	0	0	0	0	0	0	0	0
ENSG00000207194	0	0	0	0	0	0	0	0	0	0	0	0	0	0	0	0	0	0	0	0	0	3	0	1	0	0	0	0	0	0	0	0	0	0	0	0	0	0	0	0	0	0	0	0	0	0	0	0	0
ENSG00000283477	0	0	0	0	0	0	0	0	0	0	0	0	0	0	0	0	0	0	0	0	0	0	0	0	0	0	0	0	0	0	0	0	0	0	0	0	0	0	0	0	0	0	0	0	0	0	0	0	0
ENSG00000263675	1	2	15	9	20	8	8	0	5	3	6	12	5	2	0	11	4	0	0	0	5	4	9	8	3	3	2	3	4	13	0	3	0	0	0	0	0	6	10	0	1	0	24	2	5	2	1	3	5
ENSG00000206981	0	0	0	0	0	0	0	0	0	0	0	0	0	0	0	0	0	0	0	0	0	0	0	0	0	0	0	0	0	0	0	0	0	0	0	0	0	0	0	0	0	0	0	0	0	0	0	0	0
ENSG00000200174	0	0	0	0	0	0	0	0	0	0	0	0	0	0	0	0	0	0	0	0	0	0	0	0	0	0	0	0	0	0	0	0	0	0	0	0	0	0	0	0	0	0	0	0	0	0	0	0	0
ENSG00000238653	0	0	0	0	0	0	0	0	0	0	0	0	0	0	0	0	0	0	0	0	0	0	0	0	0	0	0	0	0	0	0	0	0	0	0	0	0	0	0	0	0	0	0	0	0	0	0	0	0
ENSG00000212624	0	0	0	0	0	0	0	0	0	0	0	0	0	0	3	0	0	0	0	0	0	0	0	0	0	0	0	0	0	0	0	0	0	0	1	0	0	0	0	0	0	0	0	0	0	0	0	0	2
ENSG00000200575	0	0	0	0	0	0	0	0	0	0	0	0	0	0	0	0	0	0	0	0	0	0	0	0	0	0	0	0	0	0	0	0	0	0	0	0	0	0	0	0	0	0	0	0	0	0	0	0	0
ENSG00000212360	0	0	0	0	0	0	0	0	0	0	0	0	0	0	0	0	0	0	0	0	0	0	0	0	0	0	0	0	0	0	0	0	0	0	0	0	0	0	0	0	0	0	0	0	1	0	0	0	0
ENSG00000242860	0	0	0	0	0	0	0	0	0	0	0	0	0	0	0	0	0	0	0	0	0	0	0	0	0	0	0	0	0	0	0	0	0	0	0	0	0	0	0	0	0	0	0	0	0	0	0	0	0
ENSG00000263908	0	0	0	0	0	0	0	0	0	0	0	0	0	0	0	0	0	0	0	0	0	0	0	0	0	0	0	0	0	0	0	0	0	0	0	0	0	0	0	0	0	0	0	0	0	0	0	0	0
ENSG00000283690	0	0	0	0	0	0	0	0	0	0	0	0	0	0	0	0	0	0	0	0	0	0	0	0	0	0	0	0	0	0	0	0	0	0	0	0	0	0	0	0	0	0	0	0	0	0	0	0	0
ENSG00000251825	0	0	0	0	0	0	0	0	0	0	0	0	0	0	0	0	0	0	0	0	0	0	0	0	0	0	0	0	0	0	0	0	0	0	0	0	0	0	0	0	0	0	0	0	0	0	0	0	0
ENSG00000201153	0	0	0	0	0	0	0	0	0	0	0	0	0	0	0	0	0	0	0	0	0	0	0	0	0	0	0	0	0	0	0	0	0	0	0	0	0	0	0	0	0	0	0	0	0	0	0	0	0
ENSG00000222624	0	0	0	0	0	0	0	0	0	0	0	0	0	0	0	0	0	0	0	0	0	0	0	0	0	0	0	0	0	0	0	0	0	0	0	0	0	0	0	0	0	0	0	0	0	0	0	0	0
ENSG00000223152	0	0	0	0	0	0	0	0	0	0	0	0	0	0	0	0	0	0	0	0	0	0	0	0	0	0	0	0	0	0	0	0	0	0	0	0	0	0	0	0	0	0	0	0	0	1	0	0	0
ENSG00000212308	0	0	0	0	0	0	0	0	0	0	0	0	0	0	0	0	0	0	0	0	0	0	0	0	0	0	0	0	0	0	0	0	0	0	0	0	0	0	0	0	0	0	0	0	0	0	0	0	0
ENSG00000279049	0	0	0	0	0	0	0	0	0	0	0	0	0	0	0	0	0	0	0	0	0	0	0	0	0	0	0	0	0	0	0	0	0	0	0	0	0	0	0	0	0	0	0	0	0	0	0	0	0
ENSG00000276081	0	0	0	0	0	0	0	0	0	0	0	2	0	0	0	0	0	0	0	0	0	0	0	0	0	0	0	0	0	0	0	0	0	0	0	0	0	0	0	0	0	0	0	0	0	0	0	0	0
ENSG00000239640	0	0	0	0	0	0	0	0	0	0	0	0	0	0	0	0	0	0	0	0	0	0	0	0	0	0	0	0	0	0	0	0	0	0	0	0	0	0	0	0	0	0	0	0	0	0	0	0	0
ENSG00000252338	0	0	0	0	0	0	0	0	1	0	0	0	0	0	0	0	0	0	0	0	0	0	0	0	0	0	0	0	0	0	0	0	0	0	0	0	0	0	0	0	0	0	0	0	0	0	0	0	0
ENSG00000239319	0	0	0	0	0	0	0	0	0	0	0	0	0	0	0	0	0	0	0	0	0	0	0	0	0	0	0	0	0	0	0	0	0	0	0	0	0	0	0	0	0	0	0	0	0	0	0	0	0
ENSG00000283749	0	0	0	0	0	0	0	0	0	0	0	0	0	0	0	0	0	0	0	0	0	0	0	0	0	0	0	0	0	0	0	0	0	0	0	0	0	0	0	0	0	0	0	0	0	0	0	0	0
ENSG00000251767	0	15	0	0	0	0	0	0	0	0	0	0	0	0	0	0	0	0	0	0	0	0	0	0	0	0	0	0	0	0	0	0	0	0	0	0	0	0	0	0	0	0	0	0	0	0	0	0	0
ENSG00000202263	0	0	0	0	0	0	0	0	0	0	0	0	0	0	0	0	0	0	0	0	0	0	0	0	0	0	0	0	0	0	0	0	0	0	0	0	0	0	0	0	0	0	0	0	0	0	0	0	0
ENSG00000199318	0	0	0	0	2	0	0	0	0	0	0	0	0	0	0	3	0	0	0	0	0	0	0	0	0	0	0	0	0	0	0	0	0	3	1	0	0	0	0	0	0	0	0	5	0	0	1	0	0
ENSG00000199666	0	0	0	0	0	0	0	0	0	0	0	0	0	0	0	0	0	0	0	0	0	0	0	0	0	0	0	0	0	0	0	0	0	0	0	0	0	0	0	0	0	0	0	0	0	0	0	0	0
ENSG00000200601	0	0	0	0	0	0	0	0	0	0	0	0	0	0	0	0	0	0	0	0	0	0	0	0	0	0	0	0	0	0	0	0	0	0	0	0	0	0	0	0	0	0	0	0	0	0	0	0	0
ENSG00000242482	0	0	0	0	0	0	0	0	0	0	0	0	0	0	0	0	0	0	0	0	0	0	0	0	0	0	0	0	0	0	0	0	0	0	0	0	0	0	0	0	0	0	0	0	0	0	0	0	0
ENSG00000212366	0	0	0	0	0	0	0	0	0	0	0	0	0	0	0	0	0	0	0	0	0	0	0	0	0	0	0	0	0	0	0	0	0	0	0	0	0	0	0	0	0	0	0	0	0	0	0	0	0
ENSG00000201620	0	0	0	0	0	0	0	0	0	0	0	0	0	0	0	0	0	0	0	0	1	0	0	0	0	0	0	0	0	0	3	0	0	0	0	0	0	0	0	0	0	0	0	0	1	1	2	1	0
ENSG00000206817	0	0	0	0	0	0	0	0	0	0	0	0	2	0	0	0	0	0	0	0	0	0	0	0	0	0	0	0	0	0	0	0	0	0	0	0	0	0	0	0	0	0	0	0	0	0	0	0	0
ENSG00000284247	0	0	0	0	0	0	0	0	0	0	0	0	0	0	0	0	0	0	0	0	0	0	0	0	0	0	0	0	0	0	0	0	0	0	0	0	0	0	0	0	0	0	0	0	0	0	0	0	0
ENSG00000200839	0	0	0	0	0	0	0	0	0	0	0	0	0	0	0	0	0	0	0	0	0	0	0	0	0	0	0	0	0	0	0	0	0	0	0	0	0	0	0	0	0	0	0	0	0	0	0	0	0
ENSG00000264963	0	0	0	0	0	0	0	0	0	0	0	0	0	0	0	0	0	0	0	0	0	0	0	0	0	0	0	0	0	0	0	0	0	0	0	0	0	0	0	0	0	0	0	0	0	0	0	0	0
ENSG00000264271	0	0	0	0	0	0	0	0	0	0	0	0	0	0	0	0	0	0	0	0	0	0	0	0	0	0	0	0	4	0	0	0	0	0	0	0	0	0	0	0	0	0	0	0	0	0	0	0	0
ENSG00000239504	2	31	0	0	0	0	0	0	0	0	0	0	0	0	0	0	0	0	0	0	0	0	0	0	0	0	0	0	0	0	0	0	0	0	0	0	0	0	0	0	10	0	0	0	0	0	0	0	0
ENSG00000284202	0	0	0	0	0	0	0	0	0	0	0	0	0	0	0	0	0	0	0	0	0	0	0	0	0	0	0	0	0	0	0	0	0	0	0	0	0	0	0	0	0	0	0	0	0	0	0	0	0
ENSG00000251720	5	0	0	0	0	0	0	0	0	0	0	0	0	0	7	0	0	0	0	0	0	0	0	0	0	1	0	0	0	0	0	2	0	0	1	0	0	0	0	0	0	0	0	0	0	4	2	0	0
ENSG00000274321	0	0	0	0	0	0	0	0	0	0	0	0	0	0	0	0	0	0	0	0	0	0	0	0	0	0	0	0	0	0	0	0	0	0	0	0	0	0	0	0	0	0	0	0	0	0	0	0	0
ENSG00000198974	0	0	5	0	9	2	8	0	5	1	3	7	10	1	0	6	1	0	2	0	1	9	10	0	2	4	5	0	2	4	2	0	3	0	3	6	3	2	1	8	3	0	3	0	3	4	5	1	10
ENSG00000212248	0	0	0	0	0	0	0	0	0	0	0	0	0	0	0	0	0	0	0	0	0	0	0	0	0	0	0	0	0	0	0	0	0	0	0	0	0	0	0	0	0	0	0	0	0	0	0	0	0
ENSG00000207962	2	0	6	0	1	3	11	2	7	1	4	2	0	3	11	6	4	10	7	1	7	7	8	15	14	3	4	5	2	2	0	2	2	2	0	5	2	4	2	5	4	0	8	14	5	3	2	2	9
ENSG00000276884	0	0	0	0	0	0	0	0	0	0	0	0	0	0	0	0	0	0	0	0	0	0	0	0	0	0	0	0	0	0	0	0	0	0	0	0	0	0	0	0	0	0	0	0	0	0	0	0	0
ENSG00000207234	0	0	0	0	3	5	6	1	4	7	0	2	5	1	7	4	10	2	0	0	0	0	0	0	1	3	0	1	0	1	0	2	0	0	0	0	0	0	0	11	0	0	0	0	2	2	4	6	3
ENSG00000202259	0	0	0	0	0	0	1	0	0	0	0	0	0	0	0	0	0	0	0	0	0	2	0	0	0	0	0	0	0	0	0	0	0	0	0	0	0	0	0	0	0	6	0	0	0	2	0	0	0
ENSG00000212459	0	0	0	0	0	0	0	0	0	0	0	0	0	0	0	0	0	0	0	0	0	0	0	0	0	0	0	0	0	0	0	0	0	0	0	0	0	0	0	0	0	0	0	0	0	0	0	0	0
ENSG00000278287	0	0	0	0	0	0	0	0	0	0	0	0	0	0	0	0	0	0	0	0	0	0	0	0	0	0	0	0	0	0	0	0	0	0	0	0	0	0	0	0	0	0	0	0	0	0	0	0	0
ENSG00000277565	0	0	0	0	0	0	0	0	0	0	0	0	0	0	0	0	0	0	0	0	0	0	0	0	0	0	0	0	0	0	0	0	0	0	0	0	0	0	0	0	0	0	0	0	0	0	0	0	0
ENSG00000263526	0	0	0	0	0	0	0	0	0	0	0	0	0	0	0	0	0	0	0	0	0	0	0	0	0	0	0	0	0	0	0	0	0	0	0	0	0	0	0	0	0	0	0	0	0	0	0	0	0
ENSG00000211575	0	0	0	0	0	0	0	0	0	0	0	0	0	0	0	0	0	0	0	0	0	1	0	0	1	0	0	0	0	0	2	0	0	0	0	0	0	0	0	3	1	0	0	0	0	0	0	1	0
ENSG00000275823	0	0	0	0	0	0	0	0	0	0	0	0	0	0	0	0	0	0	0	0	0	0	0	0	0	0	0	0	0	0	0	0	0	0	0	0	0	0	0	0	0	0	0	0	0	0	0	0	0
ENSG00000277689	0	0	0	0	0	0	0	0	0	0	0	0	0	0	0	0	0	0	0	0	0	0	0	0	0	0	0	0	0	0	0	0	0	0	0	0	0	0	0	0	0	0	0	0	0	0	0	0	0
ENSG00000274199	0	0	0	0	0	0	0	0	0	0	0	0	0	0	0	0	0	0	0	0	0	0	0	0	0	0	0	0	0	0	0	0	0	0	0	0	0	0	0	0	0	0	0	0	0	0	0	0	0
ENSG00000202254	0	0	0	0	0	0	0	0	0	0	0	0	0	0	0	0	0	0	0	0	0	0	0	0	0	0	0	0	0	0	0	0	0	0	0	0	0	0	0	0	0	0	0	0	0	0	0	0	0
ENSG00000244256	0	0	13	4	0	0	2	1	3	1	0	0	0	1	2	5	1	2	0	0	0	2	5	2	2	0	0	0	0	0	0	0	0	0	1	0	2	3	0	1	0	1	6	0	0	0	1	1	1
ENSG00000201491	0	0	0	0	0	0	0	0	0	0	0	0	0	0	0	0	0	0	0	2	0	0	0	0	0	0	0	0	0	0	0	0	0	0	0	0	0	0	0	0	0	0	0	0	0	0	0	0	0
ENSG00000199831	2	0	0	0	0	0	0	0	0	0	0	0	0	0	0	0	0	0	0	3	0	0	0	0	0	0	0	0	0	0	0	0	0	0	0	0	0	0	0	0	0	0	0	0	0	0	0	0	0
ENSG00000275455	0	0	0	0	0	0	0	0	0	0	0	0	0	0	0	0	0	0	0	0	0	0	0	0	0	0	0	0	0	0	0	0	0	0	0	0	0	0	0	0	0	0	0	0	0	0	0	0	0
ENSG00000252162	0	0	0	0	0	0	0	0	0	0	0	0	0	0	0	0	0	0	0	0	0	0	0	0	0	0	0	0	0	0	0	0	0	0	0	0	0	0	0	0	0	0	0	0	0	0	0	0	0
ENSG00000272051	0	0	0	0	0	0	0	0	0	0	0	0	0	0	0	0	0	0	0	0	0	0	0	0	0	0	0	0	0	0	0	0	0	0	0	0	0	0	0	0	0	0	0	0	0	0	0	0	0
ENSG00000283899	0	0	0	0	0	0	0	0	0	0	0	0	0	0	0	0	0	0	0	0	0	0	0	0	0	0	0	1	0	0	0	0	0	0	0	0	0	0	0	0	0	0	0	0	0	0	0	0	0
ENSG00000200800	0	0	0	0	0	0	0	0	0	0	0	0	0	0	0	0	0	0	0	7	0	0	0	0	0	0	0	0	0	0	0	0	0	0	0	0	0	0	0	0	0	0	0	0	0	0	0	0	0
ENSG00000207502	0	0	0	0	0	0	0	0	0	0	0	0	0	0	0	0	0	0	0	0	0	0	0	0	0	0	0	0	0	0	0	0	0	0	0	0	0	0	0	0	0	0	0	0	0	0	0	0	0
ENSG00000252530	0	0	0	0	0	0	0	0	0	0	0	0	0	0	0	0	0	0	0	0	0	0	0	0	0	0	0	0	0	0	0	0	0	0	0	0	0	0	0	0	0	0	0	0	0	0	0	0	0
ENSG00000200536	0	0	5	0	0	0	0	0	0	0	0	0	0	0	0	0	0	0	0	0	0	0	0	0	0	0	0	0	0	0	0	0	0	0	0	0	0	0	0	0	0	0	0	0	1	0	0	0	0
ENSG00000211543	0	0	0	0	0	0	0	0	0	0	0	0	0	0	0	0	0	0	0	0	0	0	0	0	0	0	0	0	0	0	0	0	0	0	0	0	0	0	0	0	0	0	0	0	0	0	0	0	0
ENSG00000252797	0	0	0	2	1	3	2	0	0	0	1	3	1	1	0	4	3	1	0	0	0	2	0	0	3	2	0	2	1	1	0	2	6	0	1	2	1	7	0	0	0	0	10	0	1	10	9	6	3
ENSG00000212266	0	0	0	0	0	0	0	0	0	0	0	0	0	0	0	0	0	0	0	0	0	0	0	0	0	0	0	0	0	0	0	0	0	0	0	0	0	0	0	0	0	0	0	0	0	0	0	0	0
ENSG00000222209	0	0	0	0	0	0	0	0	0	0	0	0	0	0	0	0	0	0	0	0	0	0	0	0	0	0	0	0	0	0	0	0	0	0	0	0	0	0	0	0	0	0	0	0	0	0	0	0	0
ENSG00000277141	0	0	0	0	0	0	0	0	0	0	0	0	0	0	0	0	0	0	0	0	0	0	0	0	0	0	0	0	0	0	0	0	0	0	0	0	0	0	0	0	0	0	0	0	0	0	0	0	0
ENSG00000215930	0	0	0	0	0	0	0	0	0	0	0	0	0	0	0	0	0	0	0	0	0	0	0	0	0	0	0	0	0	0	0	0	0	0	0	0	0	0	0	0	0	0	0	0	0	1	0	0	0
ENSG00000238761	0	0	0	0	0	0	0	0	0	0	0	0	0	0	0	0	0	0	0	0	0	0	0	0	0	0	0	0	0	0	0	0	0	0	0	0	0	0	0	0	0	0	0	0	0	0	0	0	0
ENSG00000206679	0	0	0	0	0	0	0	0	0	0	0	2	0	0	0	0	0	0	0	0	0	0	0	0	5	0	0	0	0	0	0	4	0	0	1	0	0	0	0	0	0	0	0	0	0	1	0	0	0
ENSG00000264419	0	0	0	0	0	0	0	0	0	1	0	0	0	0	0	0	0	0	0	0	0	0	0	0	0	0	0	0	0	0	0	0	0	0	0	0	0	0	0	0	0	0	0	0	0	0	0	0	0
ENSG00000222069	0	0	0	0	0	0	0	0	0	1	0	2	0	0	0	0	0	0	0	0	0	5	0	0	0	0	0	0	0	0	0	0	0	0	0	0	0	0	2	0	0	0	0	0	0	0	0	0	2
ENSG00000199879	0	0	0	0	2	0	0	0	0	0	0	0	0	0	0	0	0	0	0	0	0	0	0	0	0	0	0	0	0	0	0	0	0	1	0	0	0	0	2	0	0	0	0	0	0	2	0	0	1
ENSG00000252005	0	0	0	0	0	0	0	0	0	0	0	0	0	0	0	0	0	0	0	0	0	0	0	0	0	0	0	0	0	0	0	0	0	0	0	0	0	0	0	0	0	0	0	0	0	0	0	0	0
ENSG00000252510	0	0	0	0	0	0	0	0	0	0	0	0	0	0	0	0	0	0	0	0	0	0	0	0	0	0	0	0	0	0	0	0	0	0	0	0	0	0	0	0	0	0	0	0	1	0	0	0	0
ENSG00000252830	0	0	0	0	0	0	0	0	0	0	0	0	0	0	0	0	0	0	0	0	0	0	0	0	0	0	0	0	0	0	0	0	0	0	0	0	0	0	0	0	0	0	0	0	0	0	0	0	0
ENSG00000239984	0	0	0	0	0	0	0	0	0	0	0	0	0	0	0	0	0	0	0	0	0	0	0	0	0	0	0	0	0	0	0	0	0	0	0	0	0	0	0	0	0	0	0	0	0	0	0	0	0
ENSG00000283296	0	0	0	0	4	0	0	0	0	0	0	0	0	0	0	0	0	0	0	0	1	0	0	0	0	0	0	0	0	0	0	0	0	0	0	0	0	2	0	1	0	0	0	0	0	0	0	0	0
ENSG00000252717	0	0	0	0	0	0	0	0	0	0	0	0	0	0	0	0	0	0	0	0	0	0	0	0	0	0	0	0	0	0	0	0	0	0	0	0	0	0	0	0	0	0	0	0	0	0	0	0	0
ENSG00000194297	0	0	0	0	0	0	0	0	1	0	0	0	0	0	0	0	0	0	0	0	0	0	0	0	0	0	0	0	0	0	0	0	0	0	0	0	0	0	0	0	0	0	0	0	0	0	0	0	0
ENSG00000277313	0	0	0	0	0	0	0	0	0	0	0	0	0	0	0	0	5	0	0	0	2	0	0	3	0	0	0	0	0	0	0	2	0	0	0	0	0	0	0	2	0	0	0	0	0	0	0	0	5
ENSG00000207472	1	0	0	0	0	0	0	0	0	0	0	0	0	0	0	0	0	0	0	0	0	0	0	0	0	0	0	0	0	0	0	0	0	0	0	0	0	0	0	0	0	0	0	0	0	0	0	0	0
ENSG00000206880	0	0	0	0	0	0	0	0	0	0	0	1	0	0	0	0	0	0	0	0	0	0	0	0	1	0	3	0	0	0	0	0	0	0	0	0	0	0	0	0	0	3	3	0	1	0	0	0	0
ENSG00000199849	0	0	0	0	0	0	0	0	0	0	0	0	0	0	0	0	0	0	0	0	0	0	0	0	0	0	0	0	0	0	0	0	0	0	0	0	0	0	0	0	0	0	0	0	0	0	0	0	0
ENSG00000252407	0	0	0	0	0	0	0	0	0	0	0	0	0	0	0	0	0	0	0	0	0	0	0	0	0	0	0	0	0	0	0	0	0	0	0	0	0	0	0	0	0	0	0	0	0	0	0	0	0
ENSG00000212538	0	0	0	0	0	0	0	0	0	0	0	0	0	0	0	0	0	0	0	0	0	0	0	0	0	0	0	0	0	0	0	0	0	0	0	0	0	0	0	0	0	0	0	0	0	0	0	0	0
ENSG00000251813	0	0	0	0	0	0	0	0	0	0	0	0	0	0	0	0	0	0	0	0	0	0	0	0	0	0	0	0	0	0	0	0	0	0	0	0	0	0	0	0	0	0	0	0	0	0	0	0	0
ENSG00000207108	0	0	0	0	0	0	0	0	0	0	0	0	0	0	0	0	0	0	0	0	0	0	0	0	0	0	0	0	0	0	0	0	0	0	0	0	0	0	0	0	0	0	0	0	0	0	0	0	0
ENSG00000201312	0	0	0	0	0	0	0	0	0	0	0	0	0	0	0	0	0	0	0	1	0	0	0	0	0	0	0	0	0	0	0	0	0	0	0	0	0	0	0	0	0	0	0	0	0	0	0	0	0
ENSG00000202491	0	0	0	0	0	0	0	0	0	0	0	0	0	0	0	0	0	0	0	0	0	0	0	0	0	0	0	0	0	0	0	0	0	0	0	0	0	0	0	0	0	0	0	0	0	0	0	0	0
ENSG00000201596	0	0	0	0	0	0	0	0	0	0	0	0	0	0	0	0	0	0	0	0	0	0	0	0	0	0	0	0	0	0	0	0	0	0	0	0	0	0	0	0	0	0	0	0	0	0	0	0	0
ENSG00000276839	0	24	0	0	3	4	0	0	1	0	2	0	0	0	0	0	0	0	0	0	0	0	0	0	1	0	2	0	0	0	0	0	0	0	1	0	0	0	0	0	0	0	0	0	0	1	0	0	0
ENSG00000207974	0	0	0	0	0	0	0	0	0	0	0	0	1	0	0	0	0	0	0	0	0	0	0	0	0	0	0	0	0	0	0	0	0	0	0	0	0	0	0	0	0	0	0	0	0	0	2	0	0
ENSG00000273629	1	0	1	0	0	0	0	8	0	3	4	0	0	6	0	0	0	0	0	0	0	6	4	2	2	0	1	0	0	0	0	0	0	0	1	0	1	0	0	1	1	0	0	1	2	2	1	2	1
ENSG00000201493	0	0	0	0	0	0	0	0	0	0	0	0	0	0	0	0	0	0	0	0	0	0	0	0	0	0	0	0	0	0	0	0	0	0	0	0	0	0	0	0	0	0	0	0	0	0	0	0	0
ENSG00000200139	0	0	0	0	0	0	0	0	0	0	0	0	0	0	0	0	0	0	0	0	0	0	0	0	0	0	0	0	0	0	0	0	0	0	0	0	0	0	0	0	0	0	0	0	0	0	0	0	0
ENSG00000283575	0	0	0	0	0	0	0	0	0	0	0	0	0	0	0	0	0	0	0	0	0	0	0	0	0	0	2	0	2	0	0	0	0	0	0	0	0	0	0	0	0	0	0	0	0	0	0	1	1
ENSG00000238765	0	0	0	0	0	0	0	0	0	0	0	0	0	0	0	0	0	0	0	0	0	0	0	0	0	0	0	0	0	0	0	0	0	0	0	0	0	0	0	0	0	0	0	0	0	0	0	0	0
ENSG00000253025	0	0	0	0	4	0	0	0	0	0	0	0	0	0	0	0	0	0	0	3	0	0	0	0	0	0	0	0	0	0	0	0	0	0	0	0	0	0	0	0	0	0	0	0	0	0	0	0	0
ENSG00000201544	21	0	3	6	7	2	8	3	13	13	13	6	13	8	2	13	15	9	5	3	16	10	16	5	11	6	7	6	13	11	9	14	9	4	15	16	11	7	25	10	5	13	34	8	9	18	14	19	23
ENSG00000202498	0	0	0	0	0	0	0	0	0	0	0	0	0	0	0	0	0	0	0	0	0	0	0	0	0	0	0	0	0	0	0	0	0	0	0	0	0	0	0	0	0	0	0	0	0	0	0	0	0
ENSG00000221545	0	0	0	0	0	0	0	0	0	0	0	0	0	0	0	0	0	0	0	0	0	0	0	0	0	0	0	0	0	0	0	0	0	0	1	0	0	0	0	0	0	0	0	0	0	0	0	0	0
ENSG00000252906	3	10	2	0	4	0	0	4	0	0	0	0	0	2	8	15	1	0	5	0	15	0	6	0	0	0	1	0	1	0	1	2	2	4	3	9	0	0	8	0	4	0	1	0	1	6	11	2	3
ENSG00000206692	0	0	0	0	0	0	0	0	0	0	0	0	0	0	0	0	0	0	0	0	0	0	0	0	0	0	0	0	0	0	0	0	0	0	0	0	0	0	0	0	0	0	0	0	0	0	0	0	0
ENSG00000202329	0	0	0	0	0	0	0	0	0	0	0	0	0	0	0	0	0	0	0	0	0	0	0	0	0	0	0	0	0	0	0	0	0	0	0	0	0	0	0	0	0	0	0	0	0	0	0	0	0
ENSG00000242794	0	0	0	0	0	0	0	0	0	0	0	0	0	0	0	0	0	0	0	0	0	0	0	0	0	0	0	0	0	0	0	0	0	0	0	0	0	0	0	0	0	0	0	0	0	0	0	0	0
ENSG00000212144	0	0	1	0	0	0	0	0	0	0	0	0	0	0	0	0	0	0	0	4	0	0	0	0	0	0	0	0	4	0	0	0	0	0	0	0	0	0	0	0	0	0	0	0	2	0	0	0	0
ENSG00000283340	0	0	0	0	0	0	0	0	0	0	0	0	0	0	0	0	0	0	0	0	0	0	0	0	0	0	0	0	0	0	0	0	0	0	0	0	0	0	0	0	0	0	0	0	0	0	0	0	0
ENSG00000252860	0	0	0	0	0	0	0	0	0	0	0	0	0	0	0	0	0	0	0	0	0	0	0	0	0	0	0	0	0	0	0	0	0	0	0	0	0	0	0	0	0	0	0	0	0	0	0	0	0
ENSG00000263390	0	0	0	0	0	0	0	0	0	0	0	0	0	0	0	0	0	0	0	0	0	0	0	0	0	0	0	0	0	0	0	0	0	0	0	0	0	0	0	0	0	0	0	0	0	0	0	0	0
ENSG00000207181	0	1	8	6	20	5	4	2	3	3	3	4	2	0	0	1	3	8	2	11	2	8	9	10	2	2	2	2	6	1	2	5	4	1	3	1	3	0	3	2	5	1	8	5	10	4	7	1	5
ENSG00000264377	0	0	0	0	1	1	0	3	0	0	1	0	0	0	0	0	0	0	0	0	0	0	0	0	0	0	0	0	0	0	0	0	0	0	0	2	0	1	0	0	0	0	0	0	2	1	0	0	0
ENSG00000207149	0	0	0	0	0	0	5	0	0	0	0	0	0	0	0	0	0	0	0	0	0	0	0	0	0	0	0	0	0	0	0	0	0	0	0	0	1	0	3	0	0	0	0	0	0	0	0	0	0
ENSG00000284485	0	0	0	2	0	0	0	0	0	0	0	0	0	0	0	0	0	0	3	0	0	2	0	0	0	0	0	0	0	0	0	0	0	2	0	3	0	0	0	0	3	0	0	1	0	0	0	0	0
ENSG00000201638	0	0	0	0	0	0	0	0	2	0	0	0	0	1	0	0	0	0	0	0	0	0	0	0	0	0	0	0	0	0	0	0	0	0	0	0	0	0	0	0	0	0	0	0	0	1	0	0	0
ENSG00000275213	0	0	0	0	0	0	0	0	0	0	0	0	0	0	0	0	0	0	0	0	0	0	0	0	0	0	0	0	0	0	0	0	0	0	1	0	0	0	0	0	0	0	0	0	0	0	0	0	0
ENSG00000239494	0	0	3	4	8	3	3	8	8	4	5	13	8	4	0	4	0	6	0	0	13	12	21	10	7	2	9	1	4	13	0	0	0	6	4	6	6	2	19	2	0	0	0	1	3	1	2	2	7
ENSG00000252371	0	0	0	0	0	0	0	0	0	0	0	0	0	0	0	0	0	0	0	0	0	0	0	0	0	0	0	0	0	0	0	0	0	0	0	0	0	0	0	0	0	0	0	0	0	0	0	0	0
ENSG00000199442	0	0	0	0	0	0	0	0	0	0	0	0	0	0	0	0	0	0	0	0	0	0	0	0	0	0	0	0	0	0	0	0	0	0	0	0	0	0	0	0	0	0	0	0	0	0	0	0	0
ENSG00000200033	0	0	10	23	16	5	17	15	23	12	2	5	14	22	7	9	3	3	2	5	38	50	49	44	1	7	7	3	30	26	22	43	17	33	8	11	16	30	56	31	15	27	16	21	42	80	72	48	52
ENSG00000239690	0	0	0	1	9	0	1	0	0	0	0	0	0	0	0	0	0	0	0	0	2	1	0	1	0	3	4	0	0	0	0	0	0	0	0	1	1	0	2	3	0	3	1	2	0	1	1	0	1
ENSG00000202184	0	0	0	0	4	0	0	2	0	0	0	0	0	0	0	0	0	0	0	0	4	0	0	0	0	0	0	0	0	1	0	0	0	0	0	0	0	0	0	0	0	0	0	0	0	0	0	0	2
ENSG00000241395	2	0	0	0	0	2	0	0	1	4	0	0	0	0	0	0	0	1	0	1	4	0	0	0	0	0	0	0	1	0	0	2	1	1	3	0	0	0	0	0	0	0	0	0	1	1	1	2	3
ENSG00000200982	0	0	0	0	0	0	0	0	0	0	0	0	0	0	0	0	0	0	0	0	0	0	0	0	0	0	0	0	0	0	0	0	0	0	0	0	0	0	0	0	0	0	0	0	0	0	0	0	0
ENSG00000222407	0	0	0	0	0	1	0	0	0	0	0	0	0	1	0	0	0	0	0	0	0	0	0	0	0	0	0	0	0	0	0	0	0	0	0	0	0	0	0	0	0	0	0	0	0	0	1	0	0
ENSG00000265435	0	0	0	0	0	0	0	0	0	0	0	0	0	0	0	0	0	0	0	0	0	0	0	0	3	0	0	0	0	0	0	0	0	0	0	0	0	0	0	0	0	0	0	0	0	0	0	0	0
ENSG00000200495	0	0	0	0	0	0	0	0	0	0	0	0	0	0	0	0	0	0	0	0	2	0	0	0	2	0	0	0	0	0	0	0	0	0	0	0	0	0	1	0	0	0	0	0	0	0	0	0	0
ENSG00000202609	0	0	0	0	0	0	0	0	0	0	0	0	0	0	0	0	0	0	0	0	0	0	0	0	0	0	0	0	0	0	0	0	0	0	0	0	0	0	0	0	0	0	0	0	0	0	0	0	0
ENSG00000252553	0	3	11	1	0	0	0	0	2	0	0	0	0	7	20	9	2	8	1	0	9	4	0	9	0	0	12	1	1	0	0	2	4	1	1	1	2	7	2	0	0	0	13	10	2	3	4	6	1
ENSG00000222240	0	0	0	0	0	0	0	0	0	0	0	0	0	0	0	0	0	0	0	0	0	0	0	0	0	0	0	0	0	0	0	0	0	0	0	0	0	0	0	0	0	0	0	0	0	0	0	0	0
ENSG00000212187	2	0	0	0	0	0	0	0	0	5	0	0	1	0	0	0	0	0	0	0	0	0	0	0	0	0	0	0	0	0	0	0	0	0	0	0	0	0	0	0	0	0	0	0	0	0	0	0	2
ENSG00000253097	0	0	0	0	0	0	0	0	0	0	0	0	0	2	0	0	0	0	0	0	0	0	0	0	0	0	0	0	0	0	0	0	0	0	0	0	0	0	0	0	0	0	0	0	0	0	0	0	0
ENSG00000200036	0	0	0	0	0	0	0	0	0	0	0	0	0	0	0	0	0	0	0	0	0	0	0	0	0	0	0	0	0	0	0	0	0	0	0	0	0	0	0	0	0	0	0	0	0	2	0	0	0
ENSG00000201421	0	0	0	3	0	0	0	0	0	0	0	0	0	0	0	0	0	0	0	0	0	0	0	0	0	0	0	0	0	0	0	0	0	0	0	0	0	0	0	0	0	0	0	0	0	0	1	0	0
ENSG00000212610	0	0	0	0	0	0	0	0	0	0	0	0	0	0	0	0	0	0	0	0	0	0	0	0	0	0	0	0	0	0	0	0	0	0	0	0	0	0	0	0	0	0	0	0	0	0	0	0	0
ENSG00000201944	3	0	4	2	6	2	16	0	4	2	0	2	1	0	0	2	4	7	0	0	5	0	4	9	2	5	5	1	18	2	2	1	9	1	2	5	0	6	1	3	1	0	1	4	1	1	0	2	14
ENSG00000200327	0	0	0	0	0	0	2	0	0	0	0	0	0	0	0	0	0	0	0	0	0	0	0	0	0	0	0	0	0	0	0	0	0	0	0	0	0	0	0	0	0	0	0	0	0	0	0	0	0
ENSG00000206905	0	0	0	0	0	0	0	0	0	0	0	0	6	0	0	0	0	0	0	0	0	0	0	0	0	0	0	0	0	0	0	0	0	0	0	0	0	0	0	0	0	0	0	0	0	0	0	0	0
ENSG00000200972	0	0	0	0	0	0	0	0	0	0	0	0	0	0	0	0	0	0	0	0	0	0	0	0	0	0	0	0	0	0	0	0	0	0	0	0	0	0	0	0	0	0	0	0	0	0	0	0	0
ENSG00000243051	0	0	0	0	0	0	0	0	0	0	1	0	0	0	8	0	8	0	0	1	0	0	0	0	0	0	0	0	1	0	1	0	0	0	0	0	0	0	0	0	2	5	0	0	0	3	0	0	1
ENSG00000252011	0	0	0	0	0	2	0	0	0	0	0	0	0	0	0	0	0	0	0	0	0	0	0	0	0	0	0	0	0	0	0	0	0	0	0	0	0	0	0	0	0	0	0	0	0	0	0	0	0
ENSG00000207326	2	0	0	0	0	0	0	0	2	0	0	0	0	1	4	1	0	0	0	0	0	0	0	0	0	0	0	1	0	0	1	0	5	0	0	4	0	0	0	1	0	0	0	0	0	0	0	0	1
ENSG00000212205	1	0	3	0	7	2	0	5	0	0	0	2	0	2	10	5	0	5	5	0	4	5	1	1	2	0	2	0	2	0	0	2	4	0	9	0	0	5	0	0	1	0	3	4	6	8	3	7	8
ENSG00000264358	0	0	0	0	0	0	2	0	1	7	0	7	0	0	3	0	2	0	0	0	1	0	0	0	0	0	1	0	0	0	0	0	2	0	0	0	3	0	0	0	0	1	2	0	0	1	0	0	0
ENSG00000206640	0	0	0	0	0	0	0	0	0	0	0	0	0	0	0	0	0	0	0	0	0	0	0	0	0	0	0	0	0	0	0	0	0	0	0	0	0	0	0	0	0	0	0	0	0	0	0	1	0
ENSG00000212527	0	0	0	0	0	0	0	0	0	0	0	0	0	0	0	0	0	0	0	0	0	0	0	0	0	0	0	0	0	0	0	0	0	0	0	0	0	0	0	0	0	0	0	0	0	0	0	0	0
ENSG00000252879	0	0	0	0	0	0	3	2	1	4	0	0	0	0	0	0	0	0	0	0	0	1	1	0	0	0	0	0	1	0	0	0	0	0	0	0	0	0	0	0	0	0	0	0	0	0	0	0	2
ENSG00000252612	5	0	15	0	13	12	3	0	16	5	1	0	3	7	11	0	3	2	1	6	0	5	5	0	1	2	2	4	1	1	0	3	6	2	3	2	5	8	4	5	6	1	7	0	63	64	53	8	15
ENSG00000202264	0	0	0	0	0	0	0	0	0	0	0	0	0	0	0	0	0	0	0	0	0	0	0	0	0	0	0	0	0	0	0	0	0	0	0	0	0	0	0	0	0	0	0	0	0	0	0	0	0
ENSG00000285609	2	0	0	0	0	0	0	0	0	0	0	0	0	0	0	0	0	0	0	0	0	0	0	0	0	0	0	0	0	0	0	0	0	0	0	0	0	0	0	0	0	0	0	0	0	0	0	0	0
ENSG00000206762	0	1	1	4	3	1	1	0	4	9	5	1	4	13	0	2	0	9	0	0	3	6	10	8	1	1	1	0	2	2	0	4	2	0	2	2	6	6	2	5	2	0	15	15	8	13	4	13	19
ENSG00000252084	0	0	0	0	0	0	0	0	0	0	0	0	0	0	0	0	0	0	0	0	0	0	0	0	0	0	0	0	0	0	0	0	0	0	0	0	0	0	0	0	0	0	0	0	0	0	0	0	0
ENSG00000200085	0	0	0	0	0	0	0	0	0	0	0	0	0	0	0	0	0	0	0	0	0	0	0	0	0	0	0	0	0	0	0	0	1	0	0	0	0	0	0	0	0	0	0	0	0	0	0	0	0
ENSG00000264500	2	0	8	3	8	4	1	9	8	3	6	6	11	7	3	0	4	0	0	0	10	9	5	18	9	1	9	9	3	5	0	10	13	5	3	3	11	7	23	15	8	4	3	2	6	2	0	0	3
ENSG00000202025	0	0	0	0	0	0	0	0	0	0	0	0	0	0	0	0	0	0	0	0	0	0	0	0	0	0	0	0	0	0	0	0	0	0	0	0	0	0	0	0	0	0	0	0	0	0	0	0	0
ENSG00000225545	0	0	0	0	0	0	0	0	0	0	0	0	0	0	0	0	0	0	0	0	0	0	0	0	0	0	0	0	0	0	0	0	0	0	0	0	0	0	0	0	0	0	0	0	0	0	0	0	0
ENSG00000206990	0	0	0	0	0	0	0	0	0	0	0	0	0	0	0	0	0	0	0	0	0	0	0	0	0	0	0	0	0	0	0	0	0	0	0	0	0	0	0	0	0	0	0	0	0	0	0	0	0
ENSG00000230175	0	0	1	0	1	3	3	3	0	0	0	0	0	0	7	0	3	3	0	0	0	7	0	0	0	0	0	0	0	0	0	2	2	1	0	5	0	0	0	0	0	0	2	2	2	8	3	0	0
ENSG00000225272	4	1	0	0	0	0	2	0	0	0	0	0	1	0	1	0	0	1	5	4	0	0	0	3	0	0	6	0	1	1	0	0	0	1	2	0	2	1	0	1	0	1	0	1	1	1	2	0	6
ENSG00000215838	6	10	8	2	4	0	2	5	11	7	17	3	6	8	0	0	1	3	0	0	4	2	4	3	6	1	5	6	5	1	10	7	2	6	1	5	4	5	3	2	10	0	0	1	3	5	1	5	6
ENSG00000273365	0	0	2	2	0	0	2	0	1	1	0	0	1	0	8	0	5	0	0	11	2	0	0	0	0	0	3	2	0	0	0	2	1	0	2	1	3	2	0	0	2	0	0	3	3	5	11	1	4
ENSG00000224358	2	0	25	16	21	10	28	12	6	22	29	33	66	44	11	1	9	1	11	6	32	56	17	15	8	15	24	8	16	2	8	10	19	11	12	3	18	16	17	22	21	13	22	34	7	25	26	14	11
ENSG00000230659	1	2	0	0	0	0	1	2	0	0	0	0	0	0	0	1	1	2	0	1	0	2	0	1	0	1	0	1	2	0	2	1	0	1	2	0	0	0	0	0	0	0	0	0	1	1	1	0	0
ENSG00000162545	69	384	17	13	42	54	17	17	27	16	5	8	7	13	35	5	32	9	15	59	4	17	8	7	7	5	9	3	2	4	10	9	5	1	11	15	3	5	7	16	53	8	9	2	19	39	30	6	4
ENSG00000090432	742	81	600	639	726	627	535	596	535	461	778	578	777	659	399	273	204	329	944	913	554	509	445	606	517	558	531	654	698	611	547	470	719	589	623	518	532	476	493	530	567	493	373	432	614	981	671	542	472
ENSG00000215520	2	0	0	0	0	0	0	0	0	0	0	0	0	0	0	0	0	0	0	0	0	0	0	0	0	0	0	0	0	0	0	0	0	0	0	0	0	0	0	0	0	0	0	0	0	0	0	0	0
ENSG00000183114	0	13	0	0	0	0	0	0	0	0	0	0	0	2	0	0	0	0	0	0	0	0	0	0	0	0	0	0	0	0	1	0	0	0	0	0	0	0	0	0	0	0	0	0	0	0	0	0	0
ENSG00000158825	98	347	234	219	79	104	274	318	198	213	504	317	712	576	55	49	45	52	49	92	228	229	140	294	104	74	111	82	119	116	146	140	124	77	107	130	129	159	187	189	220	198	72	119	97	61	39	177	112
ENSG00000158828	267	42	330	217	238	348	314	240	162	131	335	234	504	287	381	345	264	495	402	240	323	306	200	367	220	280	200	177	218	179	175	258	337	221	233	202	379	291	315	273	302	320	335	327	344	488	354	350	202
ENSG00000284005	0	0	0	0	0	0	0	0	0	0	0	0	0	0	0	0	0	0	0	0	0	0	0	0	0	0	0	0	0	0	0	0	0	0	0	0	0	0	0	0	0	0	0	0	0	0	0	0	0
ENSG00000117242	91	7	63	91	150	72	129	114	99	108	99	96	90	129	60	43	32	25	54	56	109	101	94	107	158	78	99	135	101	122	85	159	137	79	125	102	89	76	141	108	120	61	75	88	117	184	114	126	178
ENSG00000234473	3	11	3	5	1	5	8	2	7	1	8	9	10	13	2	0	2	2	9	1	6	16	12	9	5	0	5	9	2	7	6	12	6	2	5	12	9	4	5	1	12	7	0	5	5	12	13	12	8
ENSG00000238754	1	0	0	0	2	0	0	0	0	0	0	0	0	0	0	0	0	0	0	0	0	1	0	0	0	0	0	0	0	0	0	2	0	0	0	0	0	0	0	0	0	0	1	0	0	0	0	0	0
ENSG00000134371	837	514	696	653	997	949	759	554	791	716	561	587	661	598	860	1058	804	1235	671	713	703	851	988	1332	832	781	997	779	947	906	562	817	914	874	779	635	806	665	897	533	438	664	674	876	814	794	699	688	666
ENSG00000221680	0	0	0	0	0	0	0	0	0	0	0	0	0	0	0	0	2	0	0	0	0	0	0	0	0	0	0	0	0	0	0	0	0	0	0	0	0	0	0	0	0	0	0	0	0	0	0	0	0
ENSG00000162630	1	0	1	3	2	0	0	0	0	0	0	0	0	2	22	2	13	14	0	0	0	0	0	7	0	1	1	0	5	0	5	6	0	0	1	8	0	0	4	1	0	0	3	2	4	2	1	0	4
ENSG00000276735	0	0	1	0	0	0	0	0	0	0	0	0	0	0	0	0	0	0	0	0	0	0	0	0	1	0	0	0	0	0	0	0	1	0	0	0	0	0	0	0	0	0	1	0	0	1	1	2	0
ENSG00000232077	3	8	6	3	0	3	1	3	0	0	0	4	0	0	3	0	0	3	0	1	0	1	1	4	0	0	5	1	2	1	2	0	2	1	1	5	0	2	2	7	5	1	1	1	9	9	2	1	6
ENSG00000229639	1	0	0	0	0	0	0	0	0	0	0	0	0	0	0	0	0	0	0	0	0	0	0	0	0	0	0	0	0	0	0	0	0	0	0	0	0	0	0	0	0	0	0	0	0	0	0	0	0
ENSG00000287453	0	0	0	0	0	0	0	0	0	0	0	0	0	0	0	0	0	2	0	0	0	0	0	0	0	0	0	0	0	0	0	0	0	0	0	0	0	0	0	0	0	0	0	0	0	1	0	0	0
ENSG00000270615	7	0	0	0	0	0	0	0	0	0	0	0	0	0	0	0	0	0	0	0	0	0	0	0	0	0	0	0	0	0	0	0	0	0	0	0	0	0	0	0	0	0	0	0	0	0	0	0	0
ENSG00000287283	0	0	0	0	0	0	0	0	0	0	0	0	0	0	0	0	0	1	0	0	1	0	0	0	0	0	0	0	1	0	0	0	2	0	0	2	0	0	0	0	5	0	0	0	0	0	0	0	0
ENSG00000240692	0	0	0	0	0	0	0	0	0	0	0	0	0	0	0	0	0	0	0	0	0	0	0	0	0	0	0	0	0	0	0	0	0	1	0	0	0	0	0	0	0	0	0	0	0	0	0	0	0
ENSG00000229359	0	26	0	0	0	0	0	0	0	2	0	0	0	0	0	0	0	0	0	0	0	0	0	0	0	0	0	0	0	0	0	0	0	0	0	0	0	0	0	0	1	0	0	0	0	0	0	0	0
ENSG00000237919	0	0	2	0	0	0	0	0	0	0	0	3	0	0	0	0	0	0	0	15	0	0	0	0	0	0	0	0	1	0	0	0	0	0	0	0	0	0	0	0	0	2	0	0	0	0	0	0	0
ENSG00000066557	241	154	263	213	410	335	294	223	390	312	186	217	232	214	160	286	156	356	157	144	285	258	384	441	304	220	369	247	411	285	189	349	419	292	261	202	300	220	368	129	98	200	252	368	388	323	291	229	429
ENSG00000244389	0	0	0	0	0	0	0	0	0	0	0	0	0	0	0	0	0	0	0	0	0	0	0	0	0	0	0	0	0	0	0	0	0	0	0	0	0	0	0	0	0	0	0	0	0	0	0	0	0
ENSG00000228988	5	0	0	0	0	1	0	0	0	3	1	0	0	0	0	2	1	0	3	0	0	0	0	0	0	0	0	0	0	0	0	0	0	0	0	0	0	0	0	0	0	0	0	0	3	1	2	1	2
ENSG00000118454	726	260	558	508	1090	793	412	294	734	438	391	343	392	376	663	678	607	740	511	471	460	521	547	665	522	372	527	511	611	604	308	500	593	423	620	541	536	477	709	433	491	407	550	502	1446	1497	1254	715	1043
ENSG00000226088	0	0	0	0	0	0	0	3	2	2	0	5	1	2	1	0	1	0	0	0	2	1	3	9	1	0	2	0	0	0	0	0	0	0	0	0	0	7	1	0	0	0	1	1	1	5	2	0	4
ENSG00000116761	566	108	12	7	5	7	29	22	25	39	39	17	45	42	116	49	106	101	558	783	22	23	13	32	29	21	30	51	33	33	19	11	20	24	22	27	12	16	13	7	66	57	54	37	31	216	200	40	11
ENSG00000278636	0	0	0	0	0	0	0	0	0	0	0	0	0	0	0	0	0	0	0	0	0	0	0	0	0	0	0	0	0	0	0	0	0	0	0	0	0	0	0	0	0	0	0	0	0	0	0	0	0
ENSG00000271992	51	0	0	0	0	0	6	3	3	8	3	0	5	1	9	2	6	4	60	81	0	5	3	1	4	1	0	6	0	0	5	4	5	5	3	5	4	1	0	0	17	11	5	0	1	31	21	7	0
ENSG00000233020	0	0	0	0	0	0	0	0	0	0	0	0	0	0	0	0	0	0	0	0	0	0	0	0	0	0	0	0	0	0	0	0	1	0	0	0	0	0	0	0	0	0	0	0	0	0	0	0	0
ENSG00000237033	0	0	0	0	0	0	0	0	0	0	0	0	0	0	0	0	0	0	0	0	0	0	0	0	0	0	0	0	0	0	0	0	0	0	0	0	0	0	0	0	0	0	0	0	0	0	0	0	0
ENSG00000226208	0	0	0	0	0	0	0	0	0	0	0	0	0	0	0	0	0	0	0	0	0	0	0	0	0	0	0	0	0	0	0	0	0	0	0	0	0	0	0	0	0	0	0	0	0	0	0	0	0
ENSG00000007968	15	59	393	414	911	648	1831	1392	1272	1333	829	852	123	46	40	18	19	14	6	10	376	493	711	669	846	579	431	612	560	557	596	575	614	493	235	139	348	342	320	270	27	201	121	227	174	116	97	180	374
ENSG00000235052	0	0	0	5	1	0	1	0	0	8	6	7	6	0	0	0	0	0	0	0	7	0	1	2	1	3	6	0	0	0	0	1	0	2	2	3	0	0	8	1	1	6	0	5	1	16	6	4	0
ENSG00000117318	115	129	176	139	377	422	184	197	246	236	265	197	163	140	312	49	155	99	117	126	56	77	44	75	52	58	61	68	59	55	45	48	37	51	45	70	90	89	64	69	94	79	59	64	718	844	595	133	89
ENSG00000285802	0	0	0	0	0	0	0	0	0	1	0	0	0	0	0	0	0	0	0	0	2	0	0	0	0	0	0	0	0	0	0	0	0	0	0	0	0	0	0	0	0	0	0	0	1	1	0	0	0
ENSG00000229239	0	2	0	0	0	0	0	0	0	0	0	0	0	0	0	0	1	0	0	0	0	0	0	0	0	0	0	0	0	0	0	0	0	0	0	0	0	0	0	0	0	0	0	0	0	0	0	0	0
ENSG00000142676	9926	20197	14774	15472	14547	13225	14519	16775	14440	14577	21689	15016	22968	20899	42478	21194	27420	32366	8145	12131	25939	29672	19875	35833	18169	20288	25267	23787	28347	23660	32047	21702	25833	22674	27163	26284	25355	24277	29317	27302	36143	49460	22923	23528	13084	18300	13657	20517	15492
ENSG00000057757	3365	776	721	843	970	892	971	945	940	898	984	922	864	707	829	650	806	591	3409	5299	733	765	684	893	1003	829	839	898	1074	991	1149	881	1177	938	788	650	628	662	688	579	547	710	610	640	836	988	711	593	572
ENSG00000011009	4584	715	1925	1830	2756	2784	2242	2078	1908	1535	1928	1623	2206	1867	844	671	782	887	3062	3692	1575	1738	1385	1780	2092	1735	1375	2034	1958	1809	2319	1620	1966	1687	2112	1746	1882	1806	1914	1760	2436	1649	1207	1363	1913	2118	1317	1312	1177
ENSG00000117308	1056	293	308	390	442	411	724	628	593	543	661	657	437	300	393	286	192	410	1093	1080	284	311	364	440	600	457	534	454	573	494	390	446	560	483	443	317	270	291	316	271	519	453	280	292	339	469	338	367	265
ENSG00000273844	0	0	0	0	0	0	0	0	0	0	0	0	0	0	0	0	0	0	0	0	0	0	0	0	0	0	0	0	0	0	0	0	0	0	0	0	0	0	0	0	0	0	0	0	0	0	0	0	0
ENSG00000235748	0	2	4	1	2	2	0	0	0	0	0	0	0	0	3	2	8	0	0	0	3	4	2	2	0	4	1	0	3	6	0	2	0	0	0	1	1	1	4	1	6	5	2	0	0	3	0	1	2
ENSG00000237861	0	0	0	0	1	0	0	0	1	0	0	0	0	1	0	0	0	1	0	0	2	0	2	4	0	2	0	0	4	0	0	2	3	1	7	0	0	1	0	0	1	3	0	0	0	1	1	0	2
ENSG00000221879	0	0	0	0	0	0	0	0	0	0	0	0	0	0	0	0	0	0	0	0	0	0	0	0	0	0	0	0	0	0	1	0	0	0	0	0	0	0	0	0	0	1	0	0	1	0	0	0	0
ENSG00000230260	0	0	0	0	0	0	0	0	0	0	0	0	0	3	5	0	0	0	0	0	0	0	0	0	0	0	0	0	0	0	0	0	0	0	0	0	0	0	0	0	1	0	0	0	0	0	0	0	0
ENSG00000199241	0	0	0	0	0	0	0	0	0	0	0	0	0	0	0	0	0	0	0	0	0	0	0	0	0	0	0	0	0	0	0	0	0	0	0	0	0	0	0	0	0	0	0	0	0	0	0	0	0
ENSG00000226919	0	27	0	0	0	0	0	0	0	0	0	0	0	0	0	0	0	0	0	0	0	0	1	1	0	0	3	0	1	0	0	0	0	0	0	0	0	1	0	0	0	0	0	2	0	0	0	0	0
ENSG00000223963	0	4	0	0	0	0	0	0	0	0	0	0	0	0	1	0	0	0	0	0	0	0	0	0	0	0	0	0	0	0	0	0	0	0	0	0	0	0	0	0	0	0	0	0	0	0	0	0	0
ENSG00000215802	0	0	0	0	0	0	0	0	0	0	0	0	0	0	0	0	0	0	0	0	0	0	0	0	0	0	0	0	0	0	0	0	0	0	0	0	0	0	0	0	0	0	0	0	0	0	0	0	0
ENSG00000233615	0	0	1	2	1	0	0	0	0	0	0	0	0	0	0	0	0	0	0	0	0	0	0	0	0	1	0	0	0	0	0	1	1	0	0	0	0	0	0	0	0	0	0	0	1	0	1	0	0
ENSG00000238085	1	3	1	0	1	0	1	2	0	4	0	4	3	0	2	1	2	0	2	0	0	0	1	1	1	1	2	4	1	1	3	0	2	3	3	1	0	1	2	2	2	2	4	2	2	3	2	2	2
ENSG00000265831	0	0	0	0	0	0	0	0	0	0	0	0	0	0	0	0	0	0	0	0	0	0	0	0	0	0	0	0	0	0	0	0	0	0	0	0	0	0	0	0	0	0	0	0	0	0	0	0	0
ENSG00000224348	0	0	0	0	0	0	0	0	0	0	0	0	0	0	0	0	0	0	0	0	0	0	0	0	0	0	0	0	0	0	0	0	0	0	0	0	0	0	0	0	0	0	0	0	0	0	0	0	0
ENSG00000286496	0	10	0	0	0	1	0	0	0	0	0	0	0	0	0	1	0	0	0	0	0	0	0	0	1	0	0	0	0	0	0	0	0	0	0	0	0	0	0	0	0	0	0	0	0	0	0	0	0
ENSG00000287516	0	0	0	0	0	0	0	1	0	0	0	0	0	6	0	0	0	0	0	0	0	0	0	0	0	0	0	0	0	1	0	0	0	0	0	1	0	0	0	0	0	1	0	0	2	0	1	0	1
ENSG00000287738	0	0	0	0	0	0	0	0	0	0	0	0	0	3	0	0	0	0	0	0	1	0	0	0	0	0	0	0	0	0	0	0	0	0	0	0	0	0	0	0	1	0	0	0	0	0	0	0	0
ENSG00000132703	0	0	0	0	0	0	0	0	0	0	0	0	0	0	0	0	0	0	0	0	0	0	0	0	0	0	0	0	0	0	0	0	0	0	0	0	0	0	0	0	0	0	0	0	0	0	0	0	0
ENSG00000276632	0	0	0	0	0	0	0	0	0	0	0	0	0	0	0	0	0	0	0	0	0	0	0	0	0	0	0	0	0	0	0	0	0	0	0	0	0	0	0	0	0	0	0	0	0	0	0	0	0
ENSG00000223603	1	0	0	0	0	0	0	0	0	0	0	0	0	0	0	0	0	0	0	0	0	0	0	0	0	0	0	0	0	0	0	0	0	0	0	0	0	0	0	0	0	0	0	0	0	0	0	0	0
ENSG00000132693	0	0	0	4	0	0	0	1	1	0	0	3	0	0	0	0	0	0	0	0	0	2	1	0	0	0	0	0	6	0	0	0	0	3	2	1	2	0	0	0	0	0	2	3	0	0	0	2	0
ENSG00000235226	0	0	0	0	0	0	0	0	0	0	0	0	0	0	0	0	0	0	0	0	0	0	0	0	1	1	0	0	1	0	0	0	0	0	0	0	0	0	0	0	0	2	0	0	0	0	0	0	0
ENSG00000158716	1324	509	929	936	1080	1212	1370	1475	1132	1024	1687	1263	2290	1695	802	342	503	700	1045	1270	776	876	645	1046	1099	1021	770	1191	1124	969	1648	831	1072	887	1221	976	951	751	932	825	1693	1070	622	709	676	686	534	626	501
ENSG00000181036	44	6	14	15	31	34	6	18	18	5	40	17	54	45	0	6	8	2	15	7	9	20	5	12	5	5	5	23	15	8	0	7	3	7	9	9	6	2	3	1	15	1	3	8	18	14	5	6	10
ENSG00000158714	23	2	31	23	59	52	18	6	25	13	51	24	14	15	0	0	3	0	74	33	11	11	11	11	15	2	0	1	3	3	0	3	1	3	8	2	8	2	3	6	0	0	0	9	26	25	9	8	7
ENSG00000212161	0	0	0	0	0	0	0	0	0	0	0	0	0	0	0	0	0	0	0	0	0	0	0	0	0	0	0	0	0	0	0	0	0	0	0	0	0	0	0	0	0	0	0	0	0	0	0	0	0
ENSG00000243284	3	0	1	0	0	2	0	0	0	0	0	0	2	0	0	0	0	0	0	1	0	0	1	0	0	0	0	0	0	0	1	3	0	0	0	1	1	1	2	0	1	0	0	0	1	5	1	1	0
ENSG00000272668	80	6	79	128	169	79	223	154	150	105	154	232	193	175	65	32	40	16	67	14	105	145	113	76	169	67	99	72	81	62	81	97	175	51	102	137	83	117	77	74	79	55	141	88	327	673	415	142	125
ENSG00000213085	43	23	16	9	27	8	10	8	18	11	11	4	6	6	21	15	15	9	18	22	19	14	8	6	1	6	6	14	3	11	6	3	14	4	6	21	3	15	3	20	13	9	6	10	44	67	34	37	13
ENSG00000266458	0	0	0	0	0	0	0	0	0	0	0	0	0	0	0	0	0	0	0	0	0	0	0	0	0	0	0	0	0	0	0	0	0	0	0	0	0	0	0	0	0	0	0	0	0	0	0	0	0
ENSG00000287040	0	0	0	3	0	0	0	0	6	0	0	0	0	0	0	0	0	0	3	0	3	0	0	2	4	0	0	2	1	0	0	0	0	0	0	4	0	0	0	0	0	0	0	0	0	4	4	3	0
ENSG00000279430	0	0	0	0	1	1	0	0	0	0	1	0	0	0	0	0	0	0	0	0	0	0	4	0	0	0	4	1	2	3	0	0	0	0	3	0	0	0	0	0	0	0	0	0	6	9	4	4	6
ENSG00000162723	13	42	91	155	120	106	72	94	107	96	120	82	91	62	43	33	21	43	27	18	121	133	116	120	50	60	44	96	110	80	82	75	84	79	63	78	81	85	120	81	27	63	64	94	162	96	105	113	123
ENSG00000273933	0	0	3	4	0	4	0	0	2	3	1	0	5	4	0	0	0	1	0	0	5	5	6	3	6	0	2	3	6	1	0	8	3	1	0	0	11	2	21	3	6	3	9	6	2	0	0	0	9
ENSG00000256029	2	1	6	3	4	7	4	1	5	11	7	14	3	6	0	0	1	11	10	0	21	7	2	6	0	5	3	1	14	5	4	6	8	4	2	1	1	0	1	0	0	10	5	3	15	23	8	9	5
ENSG00000188004	0	0	1	0	0	3	0	0	0	0	0	0	0	0	1	0	0	0	0	0	0	0	0	0	0	0	0	0	0	0	0	0	0	0	0	0	0	0	0	0	0	0	0	0	0	2	0	0	0
ENSG00000266580	0	0	0	0	0	0	0	0	0	0	0	0	0	0	0	0	0	0	0	0	0	0	0	0	0	0	0	0	0	0	0	0	0	0	1	0	0	0	0	0	0	0	0	0	0	0	0	0	0
ENSG00000254545	38	0	4	4	10	11	0	0	1	1	0	0	0	0	0	5	0	1	20	19	0	0	0	0	1	0	0	0	2	0	0	0	0	0	6	0	0	0	0	0	0	0	1	0	9	37	18	5	4
ENSG00000203620	1	0	1	0	0	0	0	0	0	0	0	0	0	1	2	6	1	1	0	2	0	0	0	1	0	1	0	0	0	1	2	0	0	1	0	0	1	1	1	0	1	0	0	0	1	1	0	0	0
ENSG00000269967	29	28	4	3	17	4	8	2	13	10	2	2	2	3	68	49	60	31	3	9	0	13	3	4	7	5	5	5	2	0	2	2	7	1	1	2	2	3	5	14	7	3	3	4	13	9	18	7	9
ENSG00000228634	12	0	0	3	5	8	4	0	4	4	0	1	0	0	28	36	65	18	6	2	0	0	0	0	1	0	2	1	1	1	6	0	3	0	0	0	0	0	2	1	5	0	1	0	6	12	6	1	5
ENSG00000284702	0	0	0	0	0	0	0	0	0	0	0	0	0	0	0	0	0	0	0	0	0	0	0	0	0	0	0	0	0	0	0	0	0	0	0	0	0	0	0	0	0	0	0	0	0	0	0	0	0
ENSG00000221040	0	0	0	0	0	0	0	0	0	0	0	0	0	0	0	0	0	0	0	0	0	0	0	0	0	0	0	0	0	0	0	0	0	0	0	0	0	0	3	0	0	0	0	0	0	0	0	0	0
ENSG00000287217	1	17	0	0	0	0	0	0	0	0	0	0	0	0	0	0	0	0	0	0	0	0	0	0	0	0	0	0	0	0	0	0	0	0	0	0	0	0	0	0	0	0	0	0	0	0	0	0	0
ENSG00000163399	776	546	2332	1778	2381	2808	1758	1227	1321	1081	2205	1894	1556	953	2808	3197	1679	3511	1789	1470	2382	2822	2303	3649	1485	2000	2338	1555	2051	2040	455	1740	2139	1606	1114	969	1678	1655	2057	1252	763	1590	2043	2755	3840	4660	3299	3313	3042
ENSG00000212385	0	0	0	0	0	0	0	0	0	0	0	0	0	0	0	0	0	0	0	0	0	0	0	0	0	0	0	0	0	0	0	0	0	0	0	0	0	0	0	0	0	0	0	0	0	0	0	0	0
ENSG00000233154	2	31	1	4	1	1	1	0	3	2	0	1	15	4	0	0	0	0	2	0	8	0	1	1	4	3	0	0	0	0	0	0	2	3	0	0	0	0	5	0	2	0	0	0	1	1	0	0	1
ENSG00000230381	0	0	0	0	0	0	0	0	0	0	0	0	1	3	0	1	0	0	0	0	0	0	0	0	0	0	0	0	0	0	0	0	0	0	0	0	0	0	0	0	0	0	0	0	0	0	0	0	0
ENSG00000200547	0	0	0	0	1	0	0	0	0	0	0	0	0	0	0	0	0	0	0	0	0	0	0	0	0	0	0	0	0	0	0	0	0	0	0	0	0	0	0	0	0	0	0	0	0	0	0	0	0
ENSG00000224950	15	0	35	34	78	31	85	42	78	75	37	50	79	63	1	3	3	2	13	10	54	57	24	17	16	2	17	13	35	22	10	27	13	11	11	13	49	38	59	38	8	9	8	24	90	46	27	19	57
ENSG00000286276	0	0	1	0	5	0	5	8	0	0	5	1	1	4	0	0	0	0	0	0	6	5	1	1	1	0	1	0	0	0	0	1	0	0	0	0	1	0	1	1	0	1	0	0	3	0	6	1	7
ENSG00000177888	393	74	292	159	327	236	218	189	302	290	132	225	418	351	235	646	336	669	210	361	301	210	380	461	308	299	405	304	373	237	252	297	404	299	310	315	241	280	262	190	212	313	468	483	257	296	299	303	345
ENSG00000243364	128	43	118	106	209	219	149	134	117	90	192	181	327	272	209	83	126	104	106	115	110	107	77	133	130	122	103	124	134	103	143	118	113	133	154	100	104	139	152	89	161	76	43	82	174	216	170	236	165
ENSG00000251246	0	0	0	0	0	0	0	0	0	0	0	0	0	0	0	3	0	6	0	0	0	0	0	0	0	2	0	0	0	0	0	0	0	0	0	2	0	0	0	0	0	0	0	0	0	0	0	0	0
ENSG00000143590	31	0	10	11	22	28	19	13	28	13	16	12	15	19	53	30	27	40	11	1	20	14	13	38	17	13	11	25	7	10	28	14	15	14	32	28	8	12	39	16	59	43	17	23	20	26	10	13	5
ENSG00000202027	0	0	0	0	0	0	0	0	0	0	0	0	0	0	0	0	0	0	0	0	0	0	0	0	0	0	0	0	0	0	0	0	0	0	0	0	0	0	0	0	0	0	0	0	0	0	0	0	0
ENSG00000169242	11	48	15	10	26	12	10	10	16	18	9	9	13	9	6	0	3	4	9	24	11	5	6	6	7	4	7	0	5	7	20	9	2	5	21	14	2	7	11	7	20	6	4	10	11	16	17	16	6
ENSG00000169241	703	280	653	699	778	711	1134	1074	898	912	1146	1033	1486	1227	661	586	502	843	656	841	918	999	627	1001	830	865	1036	722	731	771	925	1166	1242	858	816	705	727	766	961	967	1351	1318	853	756	881	1585	1189	1183	795
ENSG00000223452	0	0	0	0	0	1	1	1	1	0	0	0	1	0	3	0	0	0	2	0	1	0	0	0	1	0	0	1	0	1	0	0	0	1	0	0	2	0	1	0	0	0	0	0	0	0	0	1	2
ENSG00000163463	399	34	993	840	812	510	901	746	769	655	594	565	562	479	473	579	275	378	234	169	1145	1309	799	588	715	376	455	596	775	839	591	781	871	432	749	626	668	951	1115	1129	687	530	812	660	880	1227	994	826	1257
ENSG00000273088	0	0	0	0	0	0	0	0	0	0	0	0	0	0	0	0	0	0	0	0	0	0	0	0	0	0	0	0	0	0	0	0	0	0	0	0	0	0	0	0	0	0	0	0	0	0	0	0	0
ENSG00000284586	0	0	0	0	0	0	0	0	0	0	0	0	0	0	0	0	0	0	0	0	0	0	0	0	0	0	0	0	0	0	0	0	0	0	0	0	0	0	0	0	0	0	0	0	0	0	0	0	0
ENSG00000169231	629	43	649	650	545	349	428	314	547	442	457	419	876	691	1986	1494	880	1004	398	292	1248	1408	664	663	542	333	493	478	838	657	504	698	946	431	776	819	750	917	1105	973	1624	689	1484	820	1010	2200	1774	1204	971
ENSG00000236263	0	0	0	0	0	0	0	0	0	0	0	0	0	0	0	0	0	0	0	0	0	0	0	0	0	0	0	0	0	0	0	0	0	0	0	0	0	0	0	0	0	0	0	0	0	0	0	0	0
ENSG00000236675	1914	429	913	947	1085	1272	1137	1277	939	1010	1290	855	1405	1053	653	580	416	819	1331	1739	890	1159	930	1212	980	960	966	941	1117	1126	1431	1163	1206	1018	1132	1143	1004	885	1112	1022	1609	1306	932	918	1300	1611	1128	1145	832
ENSG00000177628	5003	754	1564	1602	1864	1623	2351	2429	1873	1950	3308	2349	2990	2597	513	467	335	593	4560	7098	1902	2074	1890	2430	1945	1609	1457	1544	1942	1983	1930	1920	1927	1563	1884	1668	1743	1621	1892	1694	1959	1307	1179	1747	3314	4998	3975	2687	2547
ENSG00000116521	2187	479	1990	2063	2194	2195	2620	2433	1928	1573	2737	1982	2712	1857	2511	1928	1534	2195	2837	2472	1961	2091	1629	2484	2197	2190	2076	2208	2628	2614	3021	2146	2339	2095	2320	2020	2334	1913	1916	1803	2622	2320	1759	1795	2401	3236	2519	2689	1999
ENSG00000176444	3602	345	3958	3925	5334	3788	4607	3731	4676	3743	2633	2889	2685	2029	1083	1068	850	1083	2199	1871	5347	5915	4340	3953	5044	3061	3063	3451	4818	4739	2668	4539	5033	3230	4044	3393	5099	5155	6275	5398	3461	2595	2496	3558	5465	5400	4107	3808	5929
ENSG00000143630	168	79	253	203	332	208	674	397	332	472	512	602	418	300	244	240	89	211	98	51	352	363	277	279	472	232	210	213	270	279	107	333	366	204	195	214	253	290	360	285	106	76	143	189	418	431	321	229	404
ENSG00000143627	11	0	3	2	0	2	0	1	0	4	2	0	0	2	2	0	4	2	11	0	1	3	0	0	9	0	0	7	2	0	1	4	5	2	0	8	3	2	4	4	3	1	4	0	4	11	7	1	2
ENSG00000253074	0	0	0	0	0	0	0	0	0	0	0	0	0	0	0	0	0	0	0	0	0	0	0	0	0	0	0	0	0	0	0	0	0	0	0	0	0	0	0	0	0	0	0	0	0	0	0	0	0
ENSG00000252116	0	0	0	0	0	0	0	0	0	0	0	0	0	0	0	0	0	0	0	0	0	0	0	0	0	0	0	0	0	0	0	0	0	0	0	0	0	0	0	0	0	0	0	0	0	0	0	0	0
ENSG00000228523	0	0	0	0	1	0	0	0	0	0	0	0	0	0	0	0	0	0	0	0	0	0	0	0	0	0	3	0	0	0	0	0	0	0	0	0	0	0	0	0	0	0	0	0	0	0	0	0	0
ENSG00000223263	13	0	7	8	3	5	9	2	3	5	0	12	7	4	32	43	30	20	5	6	3	4	9	0	2	4	11	1	6	6	0	13	14	0	2	6	6	1	5	8	2	0	1	3	2	13	14	12	17
ENSG00000207504	0	0	0	0	0	0	0	0	0	0	0	0	0	0	0	0	0	0	0	0	0	0	0	0	0	0	0	0	0	0	0	0	0	0	0	0	0	0	0	0	0	0	0	0	0	0	0	0	0
ENSG00000238139	0	0	0	0	0	0	0	0	0	0	0	0	0	0	0	0	0	0	0	0	0	0	0	0	1	0	0	0	0	1	0	0	0	1	0	0	0	0	1	0	0	0	0	0	0	0	0	0	0
ENSG00000197721	0	4	6	0	5	4	4	3	0	9	1	4	0	1	7	0	0	1	0	0	4	0	2	1	1	0	0	2	1	2	0	0	0	1	0	1	0	0	0	0	0	0	6	0	0	0	2	0	1
ENSG00000244703	1	0	0	0	1	0	0	0	0	0	0	0	0	0	0	3	0	0	0	0	0	0	0	0	0	0	0	0	0	0	0	0	0	0	0	0	0	0	0	0	0	1	0	0	5	0	0	0	0
ENSG00000226289	0	0	0	0	0	0	0	0	0	0	0	0	0	0	0	0	0	0	0	0	0	0	0	0	0	0	0	0	0	0	0	0	0	0	0	0	0	0	0	1	0	0	0	0	0	0	0	0	0
ENSG00000285239	0	0	0	0	0	0	0	0	0	0	0	0	0	0	0	0	0	0	0	0	0	0	0	0	0	0	0	0	0	0	0	0	0	0	0	0	0	0	0	0	0	0	0	0	0	0	0	0	0
ENSG00000234219	0	0	0	0	0	0	5	1	1	0	0	0	0	3	0	1	0	0	0	0	0	0	2	0	4	0	0	0	3	0	0	0	2	0	1	0	0	6	0	0	0	0	0	0	3	0	0	0	0
ENSG00000174059	1	14	0	0	2	0	0	0	1	1	6	0	1	0	0	0	0	0	0	0	0	0	1	0	0	0	0	0	0	0	0	0	0	0	0	2	0	0	1	0	0	0	0	0	0	1	1	0	1
ENSG00000285719	0	0	0	0	0	0	0	1	0	0	0	0	0	0	0	0	0	0	0	0	0	0	0	0	0	0	0	0	0	0	0	0	0	0	0	0	0	0	0	0	0	0	0	0	0	0	0	0	0
ENSG00000284237	0	0	2	4	11	4	8	8	5	11	22	12	9	7	0	0	0	4	0	0	16	21	9	17	8	2	5	8	3	3	0	5	10	4	7	5	3	15	7	5	3	4	10	7	13	10	10	15	15
ENSG00000158731	0	0	0	0	0	0	0	0	0	0	0	0	0	0	0	0	0	0	0	0	0	0	0	0	0	1	0	0	0	0	0	0	0	0	0	0	0	0	0	0	0	0	0	0	0	0	0	0	0
ENSG00000201746	2	0	0	0	3	2	0	0	0	0	0	0	0	2	0	1	0	0	0	0	1	2	0	1	2	0	0	0	0	0	0	1	2	2	0	0	2	0	0	0	0	0	0	1	1	5	0	0	2
ENSG00000264881	0	0	0	0	0	0	0	2	0	0	0	0	0	0	0	0	0	4	0	0	0	0	0	0	0	0	0	0	0	0	0	0	0	0	0	0	0	0	0	0	0	0	0	0	0	0	1	0	0
ENSG00000199562	49	9	0	0	3	2	6	10	1	3	1	0	1	1	10	2	5	1	10	43	0	0	0	0	5	1	0	2	8	0	7	0	1	2	2	6	0	3	0	0	8	1	0	0	8	8	0	5	4
ENSG00000264501	0	0	0	0	0	0	0	0	0	0	0	0	0	0	0	0	0	0	0	0	0	0	0	0	0	0	0	0	0	0	0	0	0	0	0	0	0	0	0	0	0	0	0	0	0	0	0	0	0
ENSG00000284735	39	0	8	17	9	5	10	11	17	3	7	9	8	8	1	3	1	2	12	17	9	7	2	2	2	0	14	4	17	10	7	13	10	11	20	8	1	9	8	4	39	9	5	4	6	34	17	12	7
ENSG00000284642	36	17	21	15	24	20	27	36	32	19	21	25	61	53	7	18	7	15	10	16	18	22	9	15	14	23	35	22	25	26	30	27	28	23	27	34	20	18	24	24	103	36	26	18	48	76	53	20	21
ENSG00000142657	40270	7035	8421	7417	10243	12171	13229	14021	11173	9063	12996	9501	14575	13064	8550	10002	6045	13356	45876	54370	6900	7606	8343	9986	8981	11720	11765	11259	15667	13648	13566	12923	15386	13645	12028	11420	5738	5582	5932	5527	16464	8695	6917	5859	13719	22465	17398	9168	5051
ENSG00000271989	0	0	0	1	0	0	0	5	0	0	3	3	0	0	0	0	0	0	0	0	2	3	2	1	0	0	0	0	0	0	0	0	0	7	0	0	0	1	0	0	0	0	0	0	0	1	0	0	0
ENSG00000251503	0	0	0	1	2	7	1	2	2	0	0	3	8	0	0	0	0	0	3	0	6	3	0	10	12	0	0	0	2	1	4	0	3	3	4	0	0	4	1	2	5	0	0	0	4	3	3	1	3
ENSG00000175279	26	69	30	23	24	19	104	135	122	118	99	79	32	29	21	18	10	25	18	21	80	64	47	69	51	68	51	56	45	87	68	48	52	71	25	34	36	44	59	70	30	62	18	23	36	29	20	25	33
ENSG00000160049	894	252	951	838	977	855	727	725	643	601	787	643	733	598	745	1062	629	1380	919	1225	814	993	842	846	987	954	1118	1092	1049	836	642	939	1046	887	1036	939	662	807	950	692	1064	892	826	814	912	1119	908	739	614
ENSG00000203469	0	0	0	0	0	0	0	0	0	0	0	0	0	0	0	0	0	0	0	0	0	0	0	0	0	0	0	0	0	0	0	0	0	0	0	0	0	0	0	0	0	0	0	0	0	0	0	0	0
ENSG00000236035	0	0	8	5	3	2	4	9	5	1	6	4	0	0	1	0	0	1	0	0	6	2	3	0	0	1	1	1	0	0	1	3	1	2	6	0	0	5	6	5	1	5	2	0	8	6	5	8	4
ENSG00000221643	12	42	1	3	3	3	4	12	10	4	5	6	3	8	2	2	7	0	2	0	14	4	1	0	5	0	1	0	9	11	0	3	5	0	5	1	0	1	7	12	2	7	4	2	5	5	8	6	6
ENSG00000122188	6	3	26	15	16	1	31	26	22	30	37	12	32	20	0	0	1	0	0	0	29	35	21	37	29	14	42	21	27	12	19	32	16	16	11	18	15	17	14	20	4	6	12	37	18	20	9	37	10
ENSG00000288644	0	0	0	0	0	0	0	0	0	0	0	0	0	0	0	0	0	0	0	0	0	0	0	0	0	0	0	0	0	0	0	0	0	0	0	0	0	0	0	0	0	0	0	0	0	0	0	0	0
ENSG00000227417	1	9	5	1	0	0	4	0	0	0	4	0	0	0	14	13	8	8	9	0	3	1	2	0	4	6	0	1	0	0	1	0	9	7	4	0	0	3	8	6	5	2	0	5	5	19	5	2	6
ENSG00000223505	2	0	12	9	6	8	3	1	1	2	8	11	2	0	45	59	42	11	0	0	1	2	0	3	7	0	14	6	4	1	0	2	2	0	2	6	4	0	5	6	0	3	9	5	1	8	1	8	7
ENSG00000182004	823	1343	1659	1678	1842	1614	1975	1778	1871	1809	1560	1357	1453	1054	1274	873	899	1253	571	661	1786	1842	1979	2538	2404	1837	1978	2418	2746	2586	3211	2045	2352	2046	1846	1538	1950	1721	2406	1576	975	1943	1276	1579	1108	956	706	1322	1416
ENSG00000236430	0	0	0	2	0	0	0	0	0	0	5	1	0	0	0	0	1	0	0	0	0	2	0	0	0	0	0	0	0	0	0	0	0	0	0	0	0	0	1	0	0	0	1	2	0	0	0	0	2
ENSG00000130768	0	0	3	13	7	3	31	33	10	8	39	29	20	10	3	1	0	2	0	4	5	8	3	16	42	39	36	27	14	6	22	25	49	28	32	7	12	6	19	18	25	18	12	1	7	5	17	26	12
ENSG00000227050	0	0	1	0	2	0	0	0	3	0	0	2	0	0	0	0	0	0	0	0	0	0	0	4	0	0	0	0	0	0	2	0	0	0	3	0	0	0	1	0	1	0	0	0	0	0	1	1	0
ENSG00000238231	16	20	0	0	1	0	2	6	3	12	5	0	0	3	32	3	20	1	4	1	3	8	2	0	2	1	0	0	3	0	2	6	0	1	2	4	3	3	3	4	3	8	1	1	7	14	7	0	3
ENSG00000240750	2	0	1	0	0	1	2	0	0	6	0	0	0	0	0	0	0	0	0	0	0	0	1	0	1	0	0	1	0	0	1	1	0	0	0	0	0	1	4	0	0	0	3	0	0	2	1	1	0
ENSG00000158156	450	38	263	335	386	469	240	243	266	229	458	306	384	311	500	185	319	284	385	321	282	237	235	269	252	226	269	272	289	287	200	255	268	260	307	242	219	242	261	225	247	263	291	232	553	714	480	394	240
ENSG00000182118	940	187	273	302	350	254	500	518	464	564	667	641	659	534	840	1157	537	1438	950	1101	348	368	228	377	390	404	351	325	371	306	315	374	383	414	544	611	400	344	352	328	1419	541	506	370	488	759	753	485	237
ENSG00000283799	0	0	0	0	0	0	0	0	0	0	0	0	0	0	0	0	0	0	0	0	0	0	0	0	0	0	0	0	0	0	0	0	0	0	0	0	0	0	0	0	0	0	0	0	0	0	0	0	0
ENSG00000227934	1	0	1	1	7	3	9	2	2	4	2	1	4	3	2	16	4	8	0	7	10	4	1	7	0	3	4	4	1	7	3	6	16	2	2	0	4	2	8	2	3	2	11	5	5	6	8	4	5
ENSG00000229595	0	0	0	0	0	0	0	0	0	0	0	0	0	0	0	0	0	0	0	0	0	0	0	0	0	0	0	0	0	1	0	0	0	0	1	0	0	0	1	0	0	0	0	0	0	0	0	0	0
ENSG00000143633	336	324	840	782	1056	965	743	795	964	788	797	691	727	714	814	660	377	513	242	253	875	961	782	1033	726	767	872	661	1054	871	711	787	964	783	706	620	717	645	701	653	509	638	615	657	777	827	647	614	622
ENSG00000281912	11	0	24	13	13	13	17	4	9	0	8	14	16	19	10	6	2	4	3	5	7	12	11	13	7	7	13	7	20	4	5	25	14	5	4	12	13	16	8	12	13	6	13	19	6	14	18	23	11
ENSG00000288208	0	0	0	0	0	0	0	0	0	0	0	0	0	0	0	0	0	0	0	0	0	0	0	0	0	0	0	0	0	0	0	0	0	0	0	0	0	0	0	0	0	0	0	0	0	2	0	0	0
ENSG00000132773	239	146	386	418	517	442	672	788	743	722	514	523	251	179	235	126	128	132	192	163	453	530	458	534	590	358	351	522	612	592	312	394	374	381	397	252	461	368	429	377	146	224	78	250	348	244	160	206	423
ENSG00000070759	193	24	224	186	603	552	80	109	216	104	145	126	244	168	1518	828	742	972	194	109	207	257	148	203	151	137	147	104	174	139	123	188	243	182	183	170	210	242	268	217	206	226	248	237	672	1019	774	384	216
ENSG00000236872	4	0	2	0	1	2	0	0	4	0	0	0	2	1	12	0	0	1	2	0	0	1	0	0	2	0	0	0	1	3	0	3	0	0	0	0	1	0	0	3	2	0	0	1	0	11	5	0	0
ENSG00000280670	28	41	85	79	73	33	80	93	89	89	65	60	42	60	76	69	60	90	48	63	121	115	73	132	96	135	113	60	73	66	71	108	109	110	87	101	78	88	67	83	63	83	81	90	114	172	116	93	103
ENSG00000132763	90	52	224	207	174	181	145	161	126	99	179	168	170	187	460	137	194	85	52	80	274	353	224	268	186	190	210	212	262	233	139	248	252	188	242	208	204	274	278	256	147	262	149	220	174	169	136	197	188
ENSG00000221953	24	12	18	22	20	20	13	19	24	11	19	11	22	18	18	4	6	6	3	5	24	60	33	47	8	28	20	23	14	13	45	48	38	33	23	20	24	22	14	27	56	34	54	50	58	100	80	59	64
ENSG00000226164	0	0	0	2	0	0	0	0	0	0	0	0	0	0	0	0	2	0	0	0	0	0	0	0	1	0	0	0	0	0	0	0	0	0	0	0	0	1	0	0	0	0	1	0	0	0	1	0	0
ENSG00000224014	25	0	70	54	101	42	23	13	42	17	18	18	25	26	35	38	40	22	13	7	118	92	49	43	44	26	46	54	55	51	37	66	62	48	85	95	65	99	89	68	71	29	71	123	76	145	113	96	133
ENSG00000215795	91	33	94	103	106	54	31	29	59	20	56	34	55	32	22	82	38	43	39	18	167	185	68	49	90	55	53	66	109	61	91	142	178	87	190	160	86	175	168	141	240	105	175	147	259	521	362	203	251
ENSG00000259865	1055	107	1188	1363	2355	1479	1979	1498	2754	2752	964	1023	2343	1905	629	1090	683	1588	271	373	1474	1121	1929	2034	2670	1628	2244	2206	3006	2349	2256	2872	3531	2012	2740	2391	1236	1524	2005	1341	1800	1182	1850	2300	995	1161	1104	1613	2832
ENSG00000283881	0	0	0	0	0	0	0	0	0	0	0	0	0	0	0	0	0	0	0	0	0	0	0	0	0	0	0	0	0	0	0	0	0	0	0	0	0	0	0	0	0	0	0	0	0	0	0	0	0
ENSG00000252516	0	0	19	25	21	35	17	11	15	7	9	26	16	19	35	132	72	75	1	0	19	87	51	43	22	21	39	9	28	27	2	28	24	20	21	13	31	22	24	17	18	4	51	33	18	13	12	20	33
ENSG00000232347	0	0	0	0	0	0	4	0	3	0	0	0	0	0	0	2	2	4	0	0	1	0	0	0	0	0	0	0	0	0	0	0	0	0	0	0	0	0	0	0	0	0	0	0	2	3	1	0	0
ENSG00000214144	1	0	0	12	1	4	3	3	5	1	5	1	1	0	13	42	12	18	2	2	1	4	0	2	0	1	7	1	1	0	1	6	1	1	0	4	0	3	4	0	8	0	6	4	1	2	0	1	0
ENSG00000235818	0	0	0	0	0	0	0	0	0	0	0	0	0	0	4	7	1	4	0	0	0	1	0	0	0	0	0	2	0	1	8	0	0	0	0	0	0	0	2	0	10	1	0	1	0	0	0	1	0
ENSG00000202079	3	0	8	0	0	3	0	2	0	3	4	0	5	2	1	3	4	1	2	6	0	3	0	1	0	1	0	4	2	2	0	6	2	3	1	3	0	6	3	0	4	6	11	0	1	12	2	2	1
ENSG00000286216	3	0	6	11	9	1	9	10	7	5	4	9	4	6	3	16	0	2	8	0	16	11	12	7	25	2	6	2	10	5	3	2	7	5	3	9	2	9	4	11	13	8	13	10	5	16	16	8	5
ENSG00000169224	0	0	0	0	0	0	0	0	0	0	0	0	0	0	0	0	2	0	3	0	0	0	0	0	0	0	0	0	0	0	0	0	0	0	0	0	0	0	0	0	0	0	0	0	0	0	1	1	0
ENSG00000236817	0	0	0	0	3	0	0	0	0	0	0	0	0	0	0	0	0	0	0	0	1	0	0	0	0	0	0	0	0	0	0	0	0	0	0	1	0	0	0	0	0	0	1	0	0	0	1	0	1
ENSG00000177489	0	0	0	0	0	0	0	0	0	0	0	0	0	0	0	0	0	0	0	0	0	0	0	0	0	0	0	0	0	0	0	0	0	0	0	0	0	0	0	0	0	0	0	0	0	0	0	0	0
ENSG00000177476	0	0	0	0	0	0	0	0	0	0	0	0	0	0	0	0	0	0	0	0	0	0	0	0	0	0	0	0	0	0	0	0	0	0	0	0	0	0	0	0	0	0	0	0	0	0	0	0	0
ENSG00000283369	0	0	0	0	0	0	0	0	0	0	0	0	0	0	0	0	0	0	0	0	0	0	0	0	0	0	0	0	0	0	0	0	0	0	0	0	0	0	0	0	0	0	0	0	0	0	0	0	0
ENSG00000230411	0	0	2	1	3	1	2	0	0	1	0	2	2	4	0	0	0	0	0	0	0	7	0	0	0	5	5	1	2	0	0	0	3	1	0	1	0	0	0	1	0	1	0	3	0	0	0	3	1
ENSG00000251977	0	0	0	0	0	0	0	0	0	0	0	0	0	0	0	0	0	0	0	0	0	0	0	0	0	0	0	0	0	0	0	0	0	0	0	0	0	0	0	0	0	0	0	0	0	0	0	0	0
ENSG00000252254	0	0	0	0	0	0	0	0	0	0	0	0	0	0	0	1	0	0	0	0	0	0	0	0	0	0	0	0	0	0	0	0	0	0	0	0	0	0	0	0	0	0	0	0	0	0	0	0	0
ENSG00000227854	0	13	0	0	0	2	0	1	0	0	1	0	3	2	2	1	1	3	1	2	0	0	0	0	1	2	0	3	4	1	3	2	6	3	2	2	0	0	1	2	4	8	0	3	1	5	0	1	2
ENSG00000287589	0	0	0	0	0	0	0	1	0	0	0	0	0	0	0	0	0	0	0	0	0	0	0	0	0	0	0	0	0	0	0	0	0	0	0	0	0	0	0	0	0	0	0	0	0	0	0	0	0
ENSG00000259776	0	0	0	1	0	0	0	0	0	0	0	0	0	0	0	0	0	0	0	0	0	0	0	0	0	0	0	0	0	0	1	0	0	0	0	0	0	0	0	0	0	0	0	0	0	0	0	0	0
ENSG00000233355	12	10	0	0	1	0	16	8	9	3	7	12	0	0	0	0	1	1	0	1	5	1	2	0	0	4	3	1	0	0	0	0	1	1	0	2	0	1	1	8	2	3	1	1	4	1	0	1	8
ENSG00000234601	0	0	0	0	0	0	0	0	0	0	0	0	0	0	0	0	0	0	0	0	0	0	0	0	0	0	0	0	0	0	0	0	0	0	0	0	0	0	0	0	0	0	0	0	0	0	0	0	0
ENSG00000231979	0	0	0	0	0	0	0	0	0	0	0	0	0	0	0	0	0	0	0	0	0	0	0	0	0	0	0	0	0	0	0	0	0	0	0	0	0	0	0	0	0	0	0	0	0	0	0	0	0
ENSG00000215805	0	0	0	0	0	0	0	0	0	0	0	0	0	0	0	0	0	0	0	0	0	0	0	0	0	0	0	0	0	0	0	0	0	0	0	0	0	0	0	0	0	0	0	0	0	0	0	0	0
ENSG00000287102	0	0	0	0	0	0	0	0	0	0	0	0	0	0	0	0	0	0	0	0	0	0	0	0	0	0	0	0	0	0	0	0	0	0	0	0	0	0	0	0	0	0	0	0	0	0	0	0	0
ENSG00000217327	0	0	0	0	0	0	0	1	0	0	0	0	0	0	0	0	0	0	0	0	0	2	0	0	0	0	0	0	1	0	0	0	0	0	0	2	0	0	1	0	1	0	0	2	0	0	1	0	0
ENSG00000228818	6	0	2	0	1	0	0	1	1	0	2	3	2	2	0	0	1	1	0	1	0	3	0	0	1	3	1	3	0	1	2	4	3	4	3	3	0	2	6	0	1	0	4	2	3	1	2	5	0
ENSG00000202041	0	0	0	0	0	0	0	0	0	0	0	0	0	0	0	0	0	0	0	0	0	0	0	0	0	0	0	0	0	0	0	0	0	0	0	0	0	0	0	0	0	0	0	0	0	0	0	0	0
ENSG00000223694	0	0	0	0	1	0	0	0	0	0	0	0	0	0	0	0	0	0	0	1	0	0	0	1	0	0	0	0	0	0	0	1	0	1	0	0	0	0	0	0	0	0	0	0	0	1	0	0	1
ENSG00000233735	0	0	0	0	0	0	0	0	0	0	0	0	0	0	0	0	0	0	0	0	0	0	0	0	1	0	0	0	0	0	0	0	0	0	0	0	0	0	0	0	0	0	0	0	0	0	0	0	0
ENSG00000133019	0	3	5	8	6	13	15	6	6	1	8	1	20	3	7	3	13	11	5	1	7	3	6	6	9	11	8	6	3	5	5	4	2	5	4	4	5	15	3	15	17	12	9	12	5	6	3	9	8
ENSG00000162636	511	473	1106	898	881	685	902	734	756	688	1031	1019	976	911	2838	2401	2644	2707	583	609	1528	1565	1213	1934	1066	1344	1955	954	1124	1145	1108	1518	1937	1542	1032	995	1258	1213	1651	1045	921	1669	1774	1717	1444	1582	1119	1494	1271
ENSG00000162639	306	280	580	594	582	471	1015	1002	726	717	792	799	610	612	652	478	486	480	241	241	843	947	783	962	955	714	768	884	831	717	1025	776	848	727	700	720	710	710	916	713	652	696	578	679	577	815	642	771	736
ENSG00000285923	10	0	7	4	9	1	6	10	5	11	14	20	7	6	5	5	4	11	0	0	6	7	8	4	3	5	0	1	15	7	5	11	6	0	3	6	9	5	10	19	14	10	2	19	7	15	17	11	5
ENSG00000134186	6399	3914	3280	3227	4832	3470	4038	2966	4130	3371	2662	2315	2551	2878	9295	4581	5687	5493	2129	4702	4201	3855	3634	3466	4146	2832	2928	3171	4348	3594	4750	3759	3797	2465	4168	3760	3389	3613	4634	3379	3703	2583	3336	3146	4820	5678	4864	4413	6428
ENSG00000143107	3	0	9	6	21	11	3	0	15	4	4	0	1	6	2	2	7	6	1	0	7	3	3	9	4	0	4	8	4	5	1	3	11	2	7	0	0	6	5	7	8	2	1	1	23	20	6	6	8
ENSG00000232971	0	0	0	0	0	0	0	0	1	0	0	0	0	0	0	0	1	6	0	0	0	0	0	0	0	4	0	0	0	0	0	0	0	0	0	0	0	0	0	0	0	0	0	0	1	0	0	0	0
ENSG00000116266	1973	232	1300	1142	2647	1927	950	768	1519	1104	788	830	1164	1187	1537	1582	1483	1582	675	965	1169	1225	1331	1547	1021	925	990	938	1330	1319	566	1262	1230	978	1260	1017	1214	1125	1552	879	781	774	943	1177	2162	1826	1494	1051	1639
ENSG00000228076	0	0	0	0	0	0	1	0	0	2	0	0	0	0	1	8	0	0	5	0	0	0	0	0	0	0	0	0	0	0	0	0	0	0	0	0	0	0	0	0	1	0	0	0	5	1	1	0	0
ENSG00000203897	1	0	0	0	0	1	0	0	0	0	0	0	0	0	0	0	0	0	0	0	0	0	0	0	0	0	0	0	0	0	0	0	0	0	0	0	0	0	0	0	0	0	0	0	0	0	0	0	0
ENSG00000237349	0	0	0	3	0	0	0	0	0	0	0	2	0	0	3	1	1	0	0	0	0	0	0	0	0	0	0	0	0	0	0	0	0	0	0	0	3	0	0	0	0	0	0	0	0	1	0	0	1
ENSG00000244716	487	1123	780	722	804	612	649	609	642	667	836	639	1161	1014	1602	829	1149	1625	433	476	1157	1177	1101	2021	987	1314	1818	1182	1600	1415	1073	1068	1382	1296	1163	1249	1067	1038	1113	913	1822	2448	1333	1274	544	647	531	1260	648
ENSG00000228665	2	0	4	1	2	3	1	2	3	2	4	3	2	0	5	2	3	7	0	0	2	5	1	7	3	2	6	2	6	4	2	4	7	2	0	9	3	1	5	6	5	9	4	5	3	2	2	5	5
ENSG00000228054	6	0	0	4	0	0	0	0	0	0	0	0	0	0	0	0	0	0	0	0	0	0	0	0	0	0	0	1	0	0	0	0	0	0	0	0	0	0	0	0	0	0	0	0	1	2	0	0	0
ENSG00000273382	19	24	45	50	47	63	65	42	69	40	37	28	46	60	8	5	12	1	8	3	92	79	54	88	35	30	19	52	38	39	38	48	56	37	37	35	71	54	60	62	72	20	16	41	75	109	89	43	72
ENSG00000215717	1132	433	973	942	1328	1122	823	751	960	714	864	783	801	824	1624	1462	1497	1951	995	1092	1068	1123	1048	1423	732	819	1069	956	1132	1005	756	858	1197	1016	1045	908	923	889	961	804	928	1224	1214	1086	1458	1784	1435	1169	972
ENSG00000278249	0	0	0	0	0	0	0	0	0	0	0	0	0	0	0	0	0	0	0	0	0	0	0	0	0	0	0	0	0	0	0	0	0	0	0	0	0	0	0	0	0	0	0	0	0	0	0	0	0
ENSG00000270066	0	0	0	0	0	0	0	0	0	0	0	0	0	0	0	0	0	0	0	0	0	0	0	0	0	0	0	0	0	0	0	0	0	0	0	0	0	0	0	0	0	0	0	0	0	0	0	0	0
ENSG00000251484	0	0	0	1	1	0	6	0	2	6	0	2	0	7	0	1	0	1	0	0	3	3	2	1	3	0	3	8	1	1	2	4	3	1	0	3	2	3	5	8	3	0	3	1	6	3	5	5	3
ENSG00000132676	3209	1254	2569	2875	3174	2354	2867	3025	2953	2889	3522	2930	3179	2872	2743	2470	1909	3363	2821	3270	3485	3808	3091	3445	3103	2826	3040	2978	4118	3830	2369	2877	3443	2673	2789	2653	2718	2718	3748	3008	2808	3142	2196	2567	3027	3545	2548	3131	3078
ENSG00000227673	2	0	0	0	4	1	0	1	0	0	3	1	0	0	0	0	0	5	0	0	0	0	0	0	0	0	0	0	2	0	0	1	1	0	2	0	0	0	0	0	0	0	0	3	0	0	0	1	1
ENSG00000203761	448	33	424	625	614	480	956	693	888	572	569	465	444	343	373	295	292	382	278	272	704	796	712	636	851	624	694	726	1096	907	382	731	821	555	535	489	572	605	668	654	493	373	492	527	611	888	562	731	896
ENSG00000234937	9	0	2	11	7	5	12	4	5	13	2	2	0	2	3	0	16	1	6	0	6	7	1	2	5	1	4	5	6	5	0	9	3	4	9	6	5	6	10	9	15	5	2	3	16	13	9	11	8
ENSG00000132718	88	1	31	11	210	175	52	39	76	46	96	93	90	66	79	53	74	84	91	101	17	34	64	35	38	43	50	13	37	26	16	43	29	24	13	38	14	31	31	29	12	39	39	30	46	127	98	27	18
ENSG00000283442	3	0	4	2	0	0	0	0	2	0	0	0	0	0	0	0	0	1	1	3	0	1	0	0	0	0	1	0	0	0	0	0	0	0	2	0	0	0	0	0	0	0	2	0	0	0	2	0	0
ENSG00000132680	1398	337	2560	2435	3701	2338	3179	2334	2747	2260	2569	2849	2781	2736	3121	2949	3159	2086	1339	1099	4053	4539	3188	2841	2982	2216	2657	2526	3012	2634	1582	3247	4021	2303	2784	2552	2362	3322	3826	2738	1720	1943	3423	2969	3121	3926	2936	2825	3635
ENSG00000207475	6	0	16	7	10	5	5	0	7	1	1	4	1	1	8	2	8	0	2	10	4	1	0	1	4	0	2	0	0	4	0	7	4	0	3	0	1	3	2	1	0	1	2	2	1	3	2	2	4
ENSG00000280466	0	0	0	0	0	0	0	0	0	0	0	0	0	0	0	0	0	0	0	0	0	0	0	0	0	0	0	0	0	0	0	0	0	0	0	0	0	0	0	0	0	0	0	0	0	0	0	0	0
ENSG00000281394	0	0	0	0	0	0	0	0	0	0	0	0	0	0	0	0	0	0	0	0	0	0	0	0	0	0	0	0	0	0	0	0	0	0	0	0	0	0	0	0	0	0	0	0	0	0	0	0	0
ENSG00000277817	6	0	1	0	2	0	0	0	0	0	0	0	0	0	3	0	1	1	0	0	0	6	0	0	1	1	6	0	2	1	0	0	0	0	1	0	0	2	0	0	0	0	0	0	0	0	1	0	0
ENSG00000273002	182	0	80	71	81	33	67	88	84	125	158	110	332	243	17	16	50	29	106	102	204	192	157	143	89	47	43	37	90	75	68	76	130	66	87	71	119	154	170	127	120	86	100	139	73	167	88	108	121
ENSG00000224276	7	0	2	7	1	0	0	4	0	11	2	0	6	7	4	0	0	1	4	4	15	3	0	2	1	0	5	2	7	0	0	1	12	0	2	0	1	1	0	4	5	2	2	6	0	4	0	2	5
ENSG00000285677	3	0	9	8	0	3	7	2	1	4	3	8	9	6	1	2	3	2	1	0	5	12	1	0	9	8	8	2	6	5	4	5	7	7	20	2	3	2	3	2	4	1	1	3	6	1	1	10	6
ENSG00000163479	5269	1748	3414	3378	3683	3891	4572	4832	3372	3140	5179	3644	5572	5079	3645	2897	2549	4174	7093	8163	4235	4243	2842	4425	3885	3956	3835	3673	4061	3588	4544	3612	4259	4327	3892	3570	3830	3727	4148	4308	4068	5556	3034	3216	6270	6925	4858	5350	5382
ENSG00000160803	3304	386	1205	1060	1286	1066	1062	1065	1180	853	1105	872	1120	886	881	1077	736	1031	2089	2703	1148	1399	1025	1041	1218	959	1047	1272	1439	1311	1180	1076	1386	988	1568	1248	1042	1062	1145	1037	1425	1056	1110	1124	1143	1396	955	1245	932
ENSG00000132698	23	65	2	6	14	7	9	18	9	10	3	1	11	13	28	0	4	6	15	6	5	5	8	11	1	5	5	2	4	2	5	10	1	4	4	15	2	1	3	4	67	5	9	4	9	10	10	14	2
ENSG00000252236	4	0	0	3	0	0	0	0	0	0	0	0	0	2	0	0	0	0	0	0	0	0	0	0	0	0	0	0	4	1	0	0	0	1	2	0	2	0	0	0	0	0	0	0	0	4	0	0	0
ENSG00000260238	0	0	2	0	6	0	3	3	2	2	0	8	0	12	19	2	9	0	0	0	2	0	1	0	0	0	0	0	16	2	7	3	11	5	3	8	10	0	1	0	4	4	2	5	3	1	2	4	0
ENSG00000242252	7	0	5	8	13	11	27	9	15	14	24	4	14	17	50	26	30	24	7	4	28	21	17	8	13	11	15	1	13	14	25	19	25	11	6	6	5	36	11	13	19	19	18	4	18	24	13	17	12
ENSG00000198952	6545	1251	4550	4174	5301	4892	5720	5074	4731	4080	5538	4708	5158	4228	10009	8872	5917	7220	6395	6638	5569	6325	3694	4309	4485	3572	3667	3665	4540	4565	3475	4307	5278	3245	5193	4525	4370	5121	5691	4841	8022	5383	8302	5290	5466	7964	5372	6687	4687
ENSG00000163472	180	22	363	453	431	275	621	466	465	497	435	345	421	480	171	142	95	217	154	217	446	467	381	367	409	356	285	384	445	368	352	427	467	289	421	417	357	401	450	378	421	299	355	337	310	591	439	449	391
ENSG00000163468	5958	3013	6859	6472	7147	6675	5603	5225	4976	3761	6253	4588	5370	4452	6273	3811	5134	5577	8067	9591	6301	6805	5475	7476	6710	6350	6160	7552	8409	7946	6468	5671	6849	6128	6817	5636	5526	4921	6919	5303	5244	5612	4085	5422	5213	4947	3783	4498	4379
ENSG00000132677	0	12	0	1	8	4	12	9	2	6	17	11	20	13	0	0	0	0	0	0	3	7	0	0	0	6	0	2	1	0	4	7	0	0	3	11	2	1	6	0	6	0	0	2	1	5	4	6	0
ENSG00000237390	0	0	0	0	1	0	0	0	0	0	0	0	0	0	0	0	1	0	2	0	0	0	0	0	0	0	0	0	0	0	0	0	0	0	0	0	0	0	0	0	0	0	0	1	0	1	0	0	0
ENSG00000207933	0	0	0	0	0	0	0	0	0	0	0	0	0	0	0	0	0	0	0	0	0	0	0	0	0	0	0	0	0	0	0	0	0	0	0	0	0	0	0	0	0	0	0	0	0	0	0	0	0
ENSG00000254726	17	4	95	71	41	25	56	51	46	35	77	42	70	74	322	281	127	247	35	31	138	159	78	110	154	170	255	170	145	120	75	163	222	107	182	215	102	136	135	104	264	160	301	219	69	142	157	373	119
ENSG00000186377	0	0	1	11	1	0	0	2	0	0	4	2	3	4	3	0	0	0	0	0	10	6	0	0	1	3	4	7	5	0	4	1	13	3	2	3	0	3	3	4	14	4	3	4	5	7	3	7	5
ENSG00000186160	0	0	0	2	6	0	6	0	2	3	2	6	6	1	0	7	0	4	0	0	7	10	0	6	0	2	0	0	8	0	1	2	1	0	0	1	5	2	17	2	0	2	4	4	3	2	1	2	6
ENSG00000225154	0	0	0	0	1	0	0	0	0	0	0	0	0	0	0	0	0	0	0	1	0	0	0	2	2	0	0	0	2	0	0	0	0	0	0	0	2	1	0	1	0	0	0	1	0	0	0	0	1
ENSG00000225506	6	0	37	43	14	20	62	35	65	69	66	61	41	55	8	9	2	10	7	2	53	104	62	63	30	31	51	29	51	58	23	41	71	26	25	31	45	29	51	74	21	20	22	33	41	40	21	41	51
ENSG00000225514	1	0	0	3	0	0	2	0	0	5	2	0	0	0	0	0	0	0	0	0	0	0	0	0	0	0	0	0	0	0	1	0	0	0	0	0	0	0	8	0	4	0	0	0	4	0	1	1	2
ENSG00000224805	0	0	29	31	14	12	25	16	13	12	12	21	24	24	9	10	4	13	0	0	34	42	22	41	13	23	46	32	44	39	46	42	41	22	16	37	38	32	39	37	19	53	23	41	6	26	15	61	30
ENSG00000162366	0	4	1	1	4	0	0	0	1	2	0	0	1	1	1	0	2	1	0	4	5	1	2	1	0	1	0	2	0	0	1	0	3	0	0	2	0	0	0	5	0	0	0	1	1	7	0	0	1
ENSG00000226252	0	0	0	0	0	1	1	0	0	0	0	0	0	3	1	1	1	1	1	3	1	1	0	0	0	0	0	0	0	1	0	0	0	0	4	0	0	1	0	0	6	0	0	0	1	3	1	1	0
ENSG00000225762	4	27	0	24	17	7	8	8	17	8	14	4	16	17	2	6	7	1	0	5	22	7	4	6	7	10	4	6	18	10	17	12	31	4	12	4	8	18	16	3	11	14	0	15	25	24	19	11	21
ENSG00000186790	3	0	8	0	5	2	3	1	10	6	4	2	8	6	0	0	4	4	1	0	2	3	3	6	3	5	2	0	3	2	0	3	1	0	4	5	3	1	5	0	2	1	3	0	10	5	9	6	11
ENSG00000237424	256	114	315	282	330	373	275	301	372	311	492	459	681	555	397	337	301	460	149	118	497	433	393	621	374	566	497	357	369	437	405	530	591	438	355	303	373	424	498	406	558	607	535	517	280	494	305	437	272
ENSG00000189030	0	0	0	0	2	0	0	0	0	0	0	3	0	0	0	0	1	0	1	7	0	2	0	1	0	0	0	0	7	1	0	3	0	0	1	0	0	2	2	0	0	1	6	0	2	1	0	1	3
ENSG00000162763	0	2	0	1	3	1	0	0	0	0	0	6	6	0	0	0	0	0	0	0	0	0	0	0	0	0	0	0	0	0	0	0	0	0	0	0	0	0	0	0	0	0	0	0	1	0	0	0	0
ENSG00000143061	58	21	96	104	131	174	64	47	67	39	138	180	151	87	10	22	15	17	48	22	72	85	102	141	123	130	154	127	140	129	44	73	129	93	56	54	66	64	80	62	54	45	25	59	217	163	120	97	100
ENSG00000135821	7974	3566	3879	3781	3578	3558	4063	3650	3894	4138	4422	4131	3949	3963	16025	9456	9264	11339	8562	7514	5662	6406	4419	7479	5292	5110	4976	5476	5319	4914	3291	4854	5073	4141	5307	6561	5783	4804	7520	6098	6829	4168	4399	4216	4548	16493	20403	8124	4413
ENSG00000203740	0	7	0	0	0	0	0	0	0	0	0	0	0	0	0	0	0	0	0	0	0	0	0	0	0	0	0	0	0	0	0	0	0	0	0	0	0	0	0	0	0	0	0	0	0	0	0	0	0
ENSG00000162374	2	13	0	4	0	3	0	0	1	5	4	0	0	0	0	0	1	0	0	1	0	9	0	3	6	1	0	0	1	0	0	1	0	0	0	2	2	0	1	0	0	0	0	0	0	1	0	0	0
ENSG00000168275	1625	965	710	675	792	709	718	874	792	737	816	647	1025	1023	1682	1092	1140	1681	1240	2312	791	487	665	870	719	694	777	923	830	813	860	673	843	874	874	794	654	585	792	563	1020	1007	539	589	702	746	586	570	580
ENSG00000241563	1	12	7	5	15	5	12	8	7	8	3	20	8	2	0	1	4	1	0	1	1	1	5	1	13	5	0	4	2	4	4	7	12	1	3	7	1	9	10	5	9	0	3	1	6	8	4	5	1
ENSG00000153207	3017	533	2274	1974	2890	2347	2476	1928	2576	2348	2074	2055	1919	1840	7016	6514	5495	4521	2726	2277	3025	3032	2489	3296	2279	2017	2510	2403	2442	2023	1199	2496	2762	1932	2266	2058	2291	2117	2964	2181	1951	1942	2867	2692	5138	5705	4916	3603	4165
ENSG00000156869	397	69	212	232	255	172	373	421	327	398	418	342	316	210	863	892	678	863	296	281	467	453	416	507	357	326	338	248	338	300	387	403	590	443	268	345	368	394	440	343	503	442	577	492	638	1175	932	746	752
ENSG00000033122	24	34	33	34	71	50	67	24	50	34	39	24	23	24	31	73	13	42	13	18	51	69	37	33	40	18	13	16	34	24	11	33	46	35	35	26	44	49	47	32	29	25	30	47	63	63	51	57	69
ENSG00000143278	0	2	0	0	0	0	0	0	0	0	0	0	0	0	1	0	1	0	0	0	0	0	0	0	0	0	0	0	0	0	0	1	2	0	0	0	1	3	0	0	0	0	0	0	1	0	0	0	0
ENSG00000116678	300	75	245	177	478	372	109	102	212	106	118	151	252	257	122	306	166	423	225	189	224	253	323	403	173	196	304	256	231	226	98	231	261	209	256	292	221	196	262	107	135	200	363	351	365	524	374	177	263
ENSG00000159352	7097	2875	4070	4121	6387	5749	4986	5289	5141	4859	5112	3836	4645	4121	5827	3692	3841	5508	6882	8541	4423	4855	3729	5411	4117	3777	4019	4191	5025	4681	5485	4400	4723	4414	4665	3780	4533	4118	4842	4336	4855	4337	2754	3210	5987	7050	5012	3329	3104
ENSG00000158710	16641	9228	16266	15606	28117	30125	14028	13852	15783	12059	12267	10596	10901	8746	4006	3086	2862	4468	16666	19112	11762	13605	13176	18531	13555	12281	11781	15697	17447	16286	12826	11401	11936	11382	12235	9474	12402	9916	14832	13756	7817	12236	5923	8495	23440	16822	10625	10287	9614
ENSG00000162734	6649	2593	4274	3629	12387	13202	3832	3438	6101	3178	3380	2915	2650	2238	3920	2684	2749	3505	8049	11190	1857	2155	1861	2413	2606	2470	2276	2839	2304	2022	1543	2077	2405	2274	2537	2330	2050	1815	2158	1853	2789	2068	1669	1658	5293	5345	3090	1711	1202
ENSG00000049239	620	20	2355	2061	1991	2184	1916	1513	1754	1647	2938	2813	4663	3840	688	949	638	971	462	238	2990	3454	2286	3317	2072	2161	2496	2075	2568	2443	1669	2253	2917	1907	2240	2071	2180	2270	2715	2216	2137	1858	2123	2450	3103	4496	3187	2490	2686
ENSG00000186564	106	24	81	93	101	128	125	129	97	96	144	188	171	100	41	50	22	71	118	60	124	160	94	181	130	119	98	84	119	84	152	139	123	99	114	80	183	132	147	162	100	129	112	83	56	98	56	78	58
ENSG00000244038	1578	1328	6332	6141	5985	6100	7802	8010	5919	5913	8106	6522	5547	4482	2761	3014	2033	4185	2683	1680	9127	9489	7560	12812	7985	9641	9974	7945	8925	7592	5900	7825	9269	8458	6928	6246	8027	7670	9109	8084	5746	10113	7697	8708	10295	12227	9478	15855	13659
ENSG00000116690	6	4	14	13	14	8	11	0	5	8	19	8	3	15	22	18	23	28	2	4	17	17	15	8	4	3	7	14	11	5	9	1	10	2	7	8	10	10	4	3	2	9	3	19	10	3	10	9	23
ENSG00000126091	331	196	2567	2373	1622	1099	3000	1953	2562	2805	1585	1923	1202	1144	1543	2381	797	1366	165	120	6633	6905	5882	4943	3987	2748	5069	2526	4278	3611	3374	5782	8063	3034	2823	2496	3050	4253	6279	5059	1922	4572	7642	5615	1905	3367	2272	8552	8285
ENSG00000171163	2236	214	3589	4069	3059	2253	3980	3555	3277	2765	3156	2810	4345	3588	2989	2263	1493	2050	1125	1130	4931	5320	3329	3116	4702	2744	2913	3926	5172	5061	3419	4130	4901	2813	5839	4891	4211	4642	6066	5125	8853	4405	5106	3998	2050	2958	2329	6359	5196
ENSG00000172456	54	42	87	65	85	81	117	69	99	106	126	127	72	63	179	131	89	160	67	51	122	171	127	199	61	76	88	40	99	75	80	63	105	118	42	34	85	57	151	128	52	121	88	129	131	156	101	124	119
ENSG00000158786	0	0	3	0	4	7	1	0	1	2	5	5	0	6	0	0	0	0	0	0	6	4	8	1	0	1	4	0	0	1	2	2	3	0	4	1	0	0	0	6	0	1	3	7	0	7	0	0	6
ENSG00000118733	5	2	0	0	0	0	0	0	0	0	0	0	0	0	0	0	0	0	0	0	0	0	0	0	0	0	0	0	0	0	0	0	0	0	0	0	0	0	0	0	0	0	1	0	0	1	0	2	0
ENSG00000157870	201	31	236	273	216	181	259	189	205	137	291	255	314	212	287	183	123	121	158	155	189	244	196	254	332	278	254	370	356	311	154	221	334	184	264	232	205	219	214	148	166	153	113	135	120	106	97	186	189
ENSG00000179085	1243	806	987	968	1179	1307	1224	1638	1154	1174	1222	864	1226	1029	1431	653	820	1418	725	837	1306	1337	911	1845	1477	1580	1703	1474	1019	1010	3867	1986	1976	2385	1660	1507	1360	1232	1446	1690	2659	3647	1537	1208	1112	1558	1127	1250	793
ENSG00000173080	5	10	42	25	5	6	17	4	7	3	11	2	5	0	0	0	0	0	4	0	9	23	3	1	1	1	4	2	3	22	2	13	5	4	17	11	1	10	21	1	1	2	1	4	9	8	5	2	5
ENSG00000276470	0	0	0	0	0	0	0	0	0	0	0	0	0	0	0	0	0	0	0	0	0	0	0	0	0	0	0	0	0	0	0	0	0	0	0	0	0	0	0	0	0	0	0	0	0	0	0	0	0
ENSG00000278852	0	0	0	0	0	0	0	0	0	0	0	0	0	0	0	0	0	0	0	0	0	0	0	0	0	0	0	0	0	0	0	0	0	0	0	0	0	0	0	0	0	0	0	0	0	0	0	0	0
ENSG00000275915	0	0	0	0	0	0	0	0	0	0	0	0	0	0	0	0	0	0	0	0	0	0	0	0	0	0	0	0	0	0	0	0	0	0	0	0	0	0	0	0	0	0	0	0	0	0	0	0	0
ENSG00000120937	0	10	0	0	0	3	0	1	0	1	0	0	0	1	0	0	0	0	0	0	0	0	0	0	0	0	0	0	0	0	0	0	10	0	1	0	0	0	0	0	0	0	0	0	1	0	0	0	2
ENSG00000224904	0	0	0	0	1	1	0	1	0	0	0	0	0	0	0	1	0	0	0	0	0	0	0	1	2	0	0	0	0	0	0	0	0	0	0	0	0	0	0	0	0	0	0	0	0	0	0	1	0
ENSG00000285646	21	13	1	10	14	8	8	3	8	30	9	7	24	18	5	3	9	10	7	8	7	12	16	3	7	5	1	14	2	2	6	6	5	9	15	5	4	9	6	8	24	4	3	1	9	10	10	2	9
ENSG00000199347	0	0	0	0	0	0	0	0	0	0	0	0	0	0	0	0	0	0	0	0	0	0	0	0	0	0	0	0	0	0	0	0	0	0	0	0	0	0	0	0	0	0	0	0	0	0	0	0	0
ENSG00000201801	0	0	2	0	5	0	2	0	0	0	4	0	1	1	1	1	0	0	0	0	0	0	0	0	0	0	7	2	0	0	0	0	0	0	3	0	0	0	0	0	0	0	0	0	0	1	5	0	0
ENSG00000083444	3462	618	2519	2430	4442	4201	2385	2284	2856	2534	3803	2924	4242	3252	981	762	1013	1193	3759	3624	1989	2581	2296	4080	3349	3065	2854	3167	2905	2606	2021	2570	3088	2435	2786	2187	2666	1839	3137	2615	2817	1962	1799	1859	3527	3692	2738	3059	2488
ENSG00000287384	0	0	7	0	3	7	1	0	0	0	0	4	2	1	0	0	0	0	1	0	1	0	5	1	3	0	0	0	0	0	0	0	0	0	0	0	0	0	0	2	3	0	0	0	1	0	0	1	1
ENSG00000270914	0	0	0	0	0	0	0	0	0	0	0	0	0	0	5	0	1	0	0	0	0	0	0	0	0	0	0	0	1	0	0	0	0	1	1	0	0	0	0	0	6	0	0	0	0	0	0	0	0
ENSG00000116691	1160	325	1395	1442	1383	1431	1419	1341	1186	941	1816	1349	2537	1674	1813	1319	919	1742	770	966	1311	1272	850	1208	1520	1307	1112	1582	1561	1731	2209	1596	1713	1242	1775	1520	1236	1219	1402	1321	2463	1580	1174	1198	1363	1398	981	1883	1388
ENSG00000202461	1	0	3	4	6	7	6	6	1	2	0	0	0	4	5	4	5	4	1	0	10	4	5	6	1	3	1	2	5	7	0	2	3	2	6	1	2	6	4	6	2	0	5	6	5	3	2	3	2
ENSG00000276869	0	0	0	0	0	0	0	0	0	0	0	0	0	0	0	0	0	0	0	0	0	0	0	0	0	0	0	0	0	0	0	0	0	0	0	0	0	0	0	0	0	0	0	0	0	0	0	0	0
ENSG00000243539	0	0	0	0	0	3	0	0	0	0	0	0	0	0	0	0	0	0	0	0	0	2	0	0	0	0	0	0	0	0	0	0	0	0	0	2	0	0	0	0	0	0	0	0	0	0	0	0	1
ENSG00000120949	0	7	0	1	1	9	0	4	3	9	3	1	1	7	6	2	0	0	0	0	2	8	3	7	0	1	1	0	0	2	2	1	0	0	0	0	4	0	2	9	0	0	0	3	14	5	3	0	0
ENSG00000201135	0	0	0	0	0	0	0	0	0	0	0	0	0	0	0	0	0	0	0	0	0	0	0	0	0	0	0	0	0	0	0	0	0	0	0	0	0	0	0	0	0	0	0	0	0	0	0	0	0
ENSG00000227875	0	2	0	0	0	0	0	0	0	0	0	0	0	0	0	0	0	0	0	0	0	0	0	0	0	0	0	0	0	0	0	0	0	0	0	0	0	0	0	0	0	0	0	0	0	0	0	0	2
ENSG00000285604	0	0	0	0	0	0	0	0	0	0	0	0	0	0	0	0	0	0	0	0	0	0	0	0	0	0	0	0	0	0	0	0	0	0	0	0	0	0	0	0	0	0	0	0	0	0	0	0	0
ENSG00000283789	0	0	0	0	0	0	0	0	0	0	0	0	0	0	0	0	0	0	0	0	0	0	0	0	0	0	0	0	0	0	0	0	0	0	0	0	0	0	0	0	0	0	0	0	0	0	0	0	0
ENSG00000263676	1	0	0	0	0	1	0	0	2	4	0	0	0	0	47	7	40	12	4	0	0	0	0	7	0	0	0	0	0	0	0	2	0	1	0	0	0	0	0	0	0	2	0	0	1	2	3	2	0
ENSG00000200591	0	0	1	0	5	0	1	0	0	0	0	2	0	6	3	1	7	0	0	0	0	0	2	0	5	2	1	0	1	3	0	3	0	0	1	0	0	0	8	4	0	0	1	2	2	0	0	5	7
ENSG00000162521	310	244	1934	1842	2126	1726	2630	2074	1834	1735	2594	2367	1151	1005	808	1240	675	1408	699	503	2900	3319	2806	3598	2097	2252	2833	1809	2725	2597	1220	2371	2873	2445	1629	1417	2125	2043	2708	1875	873	1948	1997	2580	2023	2004	1386	1966	2365
ENSG00000162520	0	0	1	0	8	7	4	0	9	0	11	20	6	0	0	0	0	0	1	5	9	16	12	21	6	8	0	3	4	1	3	1	12	7	3	0	14	18	5	8	2	3	2	5	16	10	6	5	8
ENSG00000224409	0	0	0	1	0	0	1	0	0	5	0	0	0	0	0	0	0	0	0	1	0	0	4	0	1	0	0	0	0	0	0	0	0	0	0	0	0	0	0	0	0	0	2	0	0	1	0	0	0
ENSG00000162522	744	192	448	372	529	501	1040	817	581	584	544	611	244	185	155	244	94	198	1170	956	437	575	415	516	455	403	418	206	390	395	396	540	554	431	355	303	451	404	511	368	276	377	387	486	850	838	520	305	273
ENSG00000116497	1113	203	1078	979	1038	819	1757	1300	1304	1629	1399	1559	978	908	635	1015	608	1179	797	811	1583	1487	1242	1120	1288	883	1107	913	1189	1166	997	1232	1541	962	1144	932	895	1179	1607	1208	992	995	1327	1213	1098	1935	1595	1378	1703
ENSG00000121905	2	24	0	2	0	0	1	0	0	0	0	0	1	6	2	1	0	1	4	7	0	1	0	0	2	3	2	3	0	6	2	2	4	0	1	0	0	1	1	0	7	0	5	0	2	3	5	1	2
ENSG00000121900	479	201	109	128	292	232	341	280	274	374	585	541	277	230	68	60	107	85	440	536	111	129	149	179	297	323	241	194	179	222	610	321	386	331	167	149	188	90	120	100	226	187	108	139	160	264	163	88	34
ENSG00000287691	6	0	0	0	5	2	0	0	3	2	0	0	0	3	2	0	3	1	8	0	0	1	1	1	2	0	0	0	1	3	0	0	0	0	0	0	0	0	0	0	0	2	0	1	6	3	9	0	0
ENSG00000278966	13	2	2	6	2	4	0	1	7	3	4	5	80	49	3	4	6	2	1	4	3	3	2	1	3	1	0	3	1	2	2	3	3	1	3	4	2	3	7	2	8	4	2	7	3	9	2	4	1
ENSG00000143222	2151	2280	2261	2393	2370	2238	2358	2549	2034	1866	2944	2127	2671	2219	3570	2475	2090	3402	2452	3012	3670	3716	2320	3807	2325	2460	2679	2105	3074	2551	3054	2879	2849	2809	2706	2712	3327	3120	3554	3626	3227	4853	2820	2828	2985	2678	2075	2807	2262
ENSG00000224985	5	8	17	5	28	20	13	17	8	11	6	15	4	5	27	26	19	30	11	11	26	17	11	29	14	28	18	14	19	5	6	30	11	8	12	11	12	9	21	28	8	19	13	13	26	28	29	16	25
ENSG00000143224	344	43	774	810	728	625	719	640	697	548	647	482	936	950	412	296	210	342	168	115	1241	1556	909	1011	814	753	815	785	995	1045	926	1077	1404	883	880	749	960	900	1123	1157	755	765	680	844	867	1216	936	970	1106
ENSG00000158850	2179	474	2829	2818	2248	2239	1728	1603	1785	1646	2162	1550	3152	2786	2070	1657	1413	2127	1754	1870	2795	2961	2008	3059	1787	1778	1742	2299	2478	2136	2414	1984	2159	1819	1913	1666	2897	2514	2832	2833	1751	1694	1261	1845	3324	3318	2233	2548	2721
ENSG00000158859	6	17	150	150	31	26	67	84	62	91	146	132	103	93	7	16	14	9	2	2	283	386	161	336	52	31	67	47	79	55	66	67	53	34	35	33	196	220	271	378	29	33	31	88	165	49	32	142	336
ENSG00000158869	16170	4005	20194	18977	21857	19337	5519	6961	9780	6028	9794	6329	11474	11850	3577	2854	2212	4027	15240	15869	13082	13537	10322	14683	4907	5792	5568	9525	10579	7658	6521	5563	7057	5874	7485	7677	10910	10893	9785	13933	7397	9023	6351	7789	25572	24137	17893	17445	15545
ENSG00000158874	13	9	188	126	134	116	73	22	76	19	8	20	41	15	18	37	18	23	0	0	57	77	46	50	28	19	20	28	37	31	1	26	27	20	33	20	31	44	52	64	4	7	24	58	77	76	43	18	31
ENSG00000158882	369	87	1699	1767	1881	1553	1326	1366	1407	1011	1188	985	1159	942	434	499	230	497	228	253	1403	1477	894	1349	899	888	764	786	1186	1106	1013	1145	1250	945	924	865	1323	1391	1583	1336	700	957	802	1105	2213	1615	1108	974	1247
ENSG00000284035	2	0	4	9	12	5	7	4	6	1	2	2	3	2	0	9	3	2	0	2	5	0	1	0	1	3	1	2	0	5	1	2	1	3	2	2	1	5	10	0	0	4	0	0	2	1	3	3	8
ENSG00000143257	22	30	220	144	212	158	87	54	109	37	50	64	92	42	22	129	24	124	16	0	63	66	78	84	63	53	46	46	47	45	33	94	80	33	69	44	61	97	60	45	66	73	83	46	124	80	60	52	52
ENSG00000248485	6	8	47	85	84	53	48	50	87	53	41	35	54	62	1	25	9	7	0	0	114	87	64	54	31	14	40	17	42	28	2	55	52	24	26	39	18	42	61	39	13	13	46	69	79	65	55	55	69
ENSG00000188931	24	2	172	119	226	206	73	28	97	33	127	133	214	177	102	250	108	182	37	14	204	235	197	158	110	136	186	139	116	76	14	101	127	74	106	125	103	144	173	60	69	77	329	151	114	148	105	75	65
ENSG00000236484	5	0	0	1	0	0	6	0	1	1	0	0	0	0	5	0	0	0	4	0	3	0	0	3	0	1	1	1	2	0	3	6	2	0	0	0	1	2	0	0	2	0	0	0	2	1	1	5	2
ENSG00000283696	9	1	76	53	49	81	57	36	43	34	52	56	64	38	3	12	12	18	11	12	104	130	61	143	72	42	54	51	72	56	29	65	43	42	46	45	81	73	113	58	30	34	35	58	91	54	39	37	61
ENSG00000288093	32	8	50	39	74	34	38	28	47	43	30	23	21	22	12	3	4	8	10	8	59	45	29	45	15	22	15	16	34	28	39	41	16	28	32	64	40	48	40	64	42	27	22	22	54	88	41	63	81
ENSG00000206921	0	0	0	0	0	0	0	0	0	0	0	0	0	0	0	0	0	0	0	0	0	0	0	0	0	0	0	0	0	0	0	0	0	0	0	0	0	0	0	0	0	0	0	0	0	0	0	0	0
ENSG00000215840	10	3	8	28	19	22	5	12	15	6	16	19	47	32	20	8	1	16	3	6	26	12	23	18	27	10	20	27	23	19	6	19	27	8	17	31	16	26	34	19	21	25	12	28	18	18	15	20	16
ENSG00000277882	3	0	0	3	7	3	0	0	4	9	0	0	3	6	0	0	2	0	0	0	8	2	1	4	0	0	3	2	2	0	0	1	7	2	3	0	1	7	0	1	0	1	0	8	0	5	10	4	5
ENSG00000283317	70	0	116	138	213	157	87	69	128	63	102	58	70	79	39	51	45	33	25	49	174	201	116	134	47	69	125	54	89	82	69	126	126	88	69	63	91	140	170	163	56	100	122	97	177	148	89	128	138
ENSG00000277762	0	0	0	0	0	0	0	0	0	0	0	0	0	4	0	0	0	0	0	0	0	0	0	0	0	0	0	0	0	0	0	0	0	0	0	0	0	0	0	0	0	0	0	0	0	0	0	0	0
ENSG00000227139	0	0	0	0	0	0	0	0	0	0	0	0	0	0	0	0	0	0	0	0	0	0	0	0	0	0	0	0	0	0	0	0	0	0	0	0	0	0	0	0	0	0	0	0	0	0	0	0	0
ENSG00000265107	33	16	0	0	0	0	0	0	0	1	0	0	0	0	0	0	0	0	23	18	0	0	0	0	0	0	2	0	0	0	0	0	0	0	0	0	0	0	4	0	0	0	0	0	2	0	1	0	0
ENSG00000274415	0	0	0	0	0	0	0	0	0	0	0	0	0	0	0	0	0	0	0	0	0	0	0	0	0	0	0	0	0	0	0	0	0	0	0	0	0	0	0	0	0	0	0	0	0	0	0	0	0
ENSG00000234190	0	18	0	0	0	0	0	0	0	0	0	0	0	0	0	0	0	0	0	0	0	0	0	0	0	0	0	0	0	0	0	0	0	0	0	0	0	0	0	0	0	0	0	0	0	0	0	0	0
ENSG00000223728	2	3	0	0	5	0	0	0	0	0	0	0	0	0	0	0	0	0	0	0	0	0	0	0	0	0	0	0	0	0	0	0	0	0	0	0	0	0	0	0	0	0	0	0	0	0	0	0	0
ENSG00000121634	0	2	0	0	0	0	0	1	0	0	0	0	1	0	0	0	0	0	0	0	0	0	0	0	0	0	0	0	0	0	0	0	0	0	0	0	0	0	0	0	0	0	0	0	0	0	0	0	0
ENSG00000188092	469	126	423	504	498	332	703	644	683	581	769	603	428	489	198	242	177	347	626	800	647	632	670	679	616	524	660	670	645	572	462	537	788	520	600	476	523	492	655	458	508	512	472	457	623	1039	661	815	963
ENSG00000273059	0	0	1	0	0	0	0	0	0	0	0	0	0	0	0	0	0	0	0	0	0	1	0	0	0	0	0	0	0	0	0	0	0	0	0	0	0	0	0	0	0	0	0	0	0	0	0	0	0
ENSG00000274372	133	47	121	105	92	48	128	94	111	54	91	78	195	206	58	43	31	33	80	96	177	136	109	73	125	54	80	86	185	126	175	127	167	82	123	147	63	107	133	100	217	77	131	108	152	231	192	225	200
ENSG00000206791	0	0	0	0	0	0	2	5	3	1	3	0	1	2	2	1	3	1	5	0	9	1	1	0	1	0	5	0	1	0	0	3	2	0	2	4	1	1	1	1	2	3	7	5	2	3	3	8	2
ENSG00000206585	43	396	17	3	4	2	8	3	1	0	6	4	1	4	7	3	12	27	14	33	1	0	1	0	1	27	2	1	4	0	14	0	3	10	8	42	7	1	1	3	14	16	7	14	22	35	30	22	21
ENSG00000229828	0	0	0	0	0	0	1	2	0	0	0	0	0	0	0	0	0	0	0	0	0	0	0	2	1	0	0	1	0	0	0	0	0	0	0	0	0	1	0	1	0	0	0	1	0	0	0	1	0
ENSG00000225080	1	0	24	9	15	22	22	10	21	14	11	20	6	20	9	27	11	14	1	1	25	33	34	17	29	42	33	13	31	16	0	17	17	4	9	17	19	27	34	3	0	6	27	34	13	28	17	19	21
ENSG00000198658	78	37	71	40	47	82	70	52	43	39	41	45	61	50	107	40	60	60	33	34	41	45	33	62	59	54	45	50	41	47	62	56	47	54	71	66	49	43	50	52	69	58	34	51	74	74	63	92	46
ENSG00000238382	0	0	0	0	0	0	0	0	0	0	0	0	0	0	0	0	0	0	0	0	0	0	0	0	0	0	0	0	0	0	0	0	0	0	0	0	0	0	0	0	0	0	0	0	0	0	0	0	0
ENSG00000225919	0	0	0	0	0	0	0	0	0	0	0	0	0	0	2	0	0	0	0	0	0	0	0	0	0	0	0	0	0	0	0	0	0	0	0	0	0	0	0	0	0	0	0	0	0	0	0	0	0
ENSG00000236497	0	0	0	0	0	0	0	0	0	0	0	0	0	0	0	0	0	0	0	0	0	0	0	0	0	0	0	0	0	0	0	0	0	0	0	0	0	0	0	0	0	0	0	0	0	0	0	0	0
ENSG00000207190	0	0	0	0	0	0	0	0	0	0	0	0	0	0	0	0	0	0	0	0	0	0	0	0	0	0	0	0	0	0	0	0	0	0	0	0	0	0	0	0	0	0	0	0	0	0	0	0	0
ENSG00000200508	0	0	0	0	0	0	0	0	0	0	0	0	0	0	0	0	0	0	0	0	0	0	0	0	0	0	0	0	0	0	0	0	0	0	0	0	0	0	0	0	0	0	0	0	0	0	0	0	0
ENSG00000284928	0	0	0	0	0	0	0	0	0	0	0	0	0	0	0	0	0	0	0	0	0	0	0	0	0	0	0	0	0	0	0	0	0	0	0	0	0	0	0	0	0	0	0	0	0	0	1	0	0
ENSG00000223949	0	0	0	0	0	0	0	0	0	0	1	0	0	0	0	0	0	0	0	0	0	0	0	0	0	0	0	0	1	0	0	0	0	0	2	0	0	0	0	0	4	0	0	0	0	0	0	1	0
ENSG00000116688	2202	281	2717	2456	3567	3050	3038	2344	2591	2357	2205	2146	2109	1545	1578	1615	1012	1795	1752	1370	2388	2683	2274	2504	2200	1924	2061	2067	2684	2563	1408	1863	2415	1876	2284	1873	2271	2187	2119	1732	1985	1536	1961	2018	2737	2739	1972	2221	2233
ENSG00000188800	9	0	11	8	18	6	8	5	12	12	3	13	6	10	9	4	5	4	16	3	7	9	3	5	5	0	7	3	11	5	15	17	9	5	8	8	5	3	6	11	7	0	1	8	12	23	18	0	6
ENSG00000084073	10761	1690	10469	9300	15751	12695	7600	7305	9208	6630	9181	7344	11043	10259	5125	5118	4099	6255	8538	8644	8313	7710	9235	10219	8166	7661	8446	9762	11451	10086	6149	8913	9533	8678	11112	9149	7807	7069	9135	6380	6078	7368	6694	7846	17026	18583	15542	11966	17057
ENSG00000231296	7	0	23	9	7	7	4	7	3	1	5	7	6	1	9	17	12	13	1	0	17	12	6	2	9	6	1	17	2	9	0	2	15	4	3	2	11	8	10	5	0	12	9	9	6	8	8	10	14
ENSG00000049089	11849	5758	56898	62328	64702	55766	69854	65058	62925	60559	78127	63842	141923	110902	155956	78343	59121	61910	10649	7974	95001	102792	52086	72846	78111	58437	62959	51654	57780	57763	69246	92522	106524	59489	91835	90557	84907	94304	112351	111749	244407	77957	90138	68461	85227	121331	89878	124666	99454
ENSG00000227311	2	0	7	3	6	6	2	0	0	0	1	2	6	8	4	0	1	3	0	1	3	3	2	2	1	1	8	1	2	3	3	2	3	1	2	2	6	4	6	11	6	6	5	2	3	3	4	5	5
ENSG00000213172	0	0	2	1	2	0	1	1	0	0	0	0	1	0	1	1	0	0	0	0	1	0	0	0	0	0	0	0	1	0	0	0	0	0	0	0	0	0	0	1	0	0	0	0	0	0	4	0	2
ENSG00000284677	15	9	29	33	23	26	22	12	34	12	13	18	11	27	13	48	20	28	7	2	45	49	30	29	20	14	24	13	22	14	3	33	25	14	17	16	5	32	36	21	4	6	28	32	31	53	37	32	27
ENSG00000187801	288	52	618	459	467	299	362	297	352	247	170	295	311	331	304	671	214	528	178	185	789	773	508	673	476	440	632	480	449	383	98	437	482	320	440	485	424	597	644	464	395	356	671	527	588	603	564	630	685
ENSG00000260920	448	107	828	742	746	469	399	378	653	470	419	516	972	802	299	829	310	689	286	187	1013	1054	800	848	832	646	1025	935	926	704	583	911	1059	502	1160	1113	719	953	1151	817	1052	859	1171	948	1026	1504	1129	1377	1277
ENSG00000158887	169	95	329	305	528	437	813	761	625	744	606	521	513	569	537	553	347	493	100	71	404	484	338	400	314	344	386	201	348	268	293	386	515	387	299	347	288	339	381	379	837	368	316	302	774	1023	768	527	356
ENSG00000255054	0	0	0	0	0	0	0	0	0	0	0	0	0	0	0	0	0	0	0	0	0	0	0	0	0	0	0	0	0	0	0	0	0	0	0	0	0	0	0	0	0	0	0	0	0	0	0	0	0
ENSG00000228172	4	0	11	29	19	26	4	4	4	4	10	7	13	5	15	7	5	3	0	2	29	36	23	12	20	6	7	6	12	10	7	12	14	5	12	13	22	10	35	15	9	13	4	23	23	22	17	9	13
ENSG00000117640	1106	202	1185	1059	1163	1056	887	852	825	742	1138	921	1309	1096	1100	987	561	1027	908	943	1387	1404	987	1321	1133	1078	1148	1230	1229	1134	893	1095	1324	1125	1422	1226	1037	1211	1475	1219	1527	1363	1267	1205	1622	1995	1348	1293	1365
ENSG00000272478	0	0	0	0	0	0	0	0	0	0	0	0	0	0	0	0	0	0	0	0	0	0	0	0	0	0	0	0	0	0	0	0	0	0	0	0	0	0	0	0	0	0	0	0	0	0	0	0	0
ENSG00000127423	9	69	71	77	143	125	272	258	207	283	254	210	132	79	94	78	58	60	15	14	87	116	102	127	166	121	167	103	105	129	147	196	176	141	71	63	81	96	82	70	15	105	46	64	91	71	42	59	58
ENSG00000182749	7	0	54	80	41	23	76	86	54	66	165	104	110	138	120	123	57	134	14	12	77	105	54	96	94	55	88	67	105	96	89	90	101	72	104	111	77	109	102	57	161	136	121	52	88	129	107	215	153
ENSG00000207302	2	4	0	0	0	0	0	0	0	0	0	0	5	0	0	0	0	0	0	0	0	0	0	0	0	0	0	0	3	0	0	0	0	0	0	0	0	0	1	0	5	0	0	0	0	0	0	0	0
ENSG00000117632	761	2954	5841	6282	9729	7492	18628	18016	14175	15856	10734	11241	4420	3619	1720	2286	1340	2883	473	953	10544	11048	10189	14476	13550	12546	13185	9855	10749	10393	16781	13778	14719	13670	9166	7166	9990	8932	11148	9780	5749	10423	5859	8296	6328	4005	2760	7019	9601
ENSG00000229786	1	0	4	0	0	1	0	0	4	2	0	0	0	0	0	2	0	0	0	0	4	3	0	0	1	0	0	0	0	0	3	3	5	1	17	1	0	5	1	0	0	0	2	0	2	0	4	5	15
ENSG00000223624	0	0	1	1	0	0	1	0	0	3	2	0	0	0	0	0	0	0	0	2	0	2	0	0	0	0	3	0	2	0	0	0	5	0	4	0	0	0	3	0	0	0	2	2	0	0	0	1	3
ENSG00000283938	0	0	0	0	0	0	1	0	0	0	0	0	0	0	0	0	0	0	0	0	0	0	0	0	0	0	1	0	0	0	0	0	0	0	0	0	0	0	0	0	0	0	0	0	2	0	0	0	0
ENSG00000199385	0	0	0	0	0	0	0	0	0	0	0	0	0	0	0	0	0	0	0	0	0	0	0	0	0	0	0	0	0	0	0	0	0	0	0	0	0	0	0	0	0	0	0	0	0	0	0	0	0
ENSG00000263381	2	0	0	0	0	0	0	0	0	0	0	0	0	0	0	0	0	0	0	0	0	0	0	0	0	0	0	0	0	0	0	0	0	0	0	0	0	0	0	0	0	0	0	0	0	0	0	0	0
ENSG00000126106	146	60	279	233	346	370	437	456	353	343	339	268	372	247	168	182	112	233	95	50	408	393	246	393	284	318	333	199	369	357	627	424	472	407	386	299	331	280	338	348	383	456	254	359	326	375	290	290	262
ENSG00000198520	203	1053	3260	4163	2253	1892	7077	6489	4696	4857	4370	3793	5726	4575	2719	1505	1103	1467	88	198	7962	8788	3640	5512	4608	3060	3203	2861	4065	4470	5988	5451	5499	3306	4863	3954	6998	7030	11516	10866	6740	7584	5060	5171	3011	2664	1773	9063	10009
ENSG00000199377	0	0	8	1	5	4	3	7	3	6	3	7	3	3	3	21	2	8	0	0	23	21	3	7	2	1	11	0	1	0	0	13	9	7	5	9	12	16	4	21	2	9	13	6	8	10	10	7	1
ENSG00000200169	0	0	0	0	0	0	3	2	1	0	0	0	0	0	0	0	0	0	0	0	0	0	0	0	2	0	0	0	5	1	7	3	0	0	0	3	0	0	1	0	0	0	0	1	0	0	0	0	1
ENSG00000142945	38	99	1029	1131	1602	1501	3125	2790	2352	2724	1931	2024	319	229	1273	1515	584	1306	13	36	2519	2661	1884	2957	2142	1874	2262	1115	1705	1743	2835	2468	2556	2439	1108	904	1864	1744	2125	2065	315	2065	1484	1852	2925	2248	1296	1983	2187
ENSG00000142937	13011	37040	24335	26430	20355	17381	23372	27149	22211	22047	34886	24207	29219	28150	64924	36158	38787	58370	12356	16552	47574	51322	34649	58685	30656	37755	44044	42042	50618	45569	60734	40291	49825	45391	48456	45170	43844	41834	51642	49500	62090	92610	44414	44366	22356	28286	21546	35605	25590
ENSG00000264294	0	0	0	0	0	0	0	0	0	0	0	0	0	0	0	0	0	0	0	0	0	0	0	0	0	0	0	0	0	0	0	0	0	0	0	0	0	0	0	0	0	0	0	0	0	0	0	0	0
ENSG00000200913	4	7	10	16	10	15	10	14	18	10	3	4	4	3	87	9	25	26	5	1	32	17	17	22	19	11	16	16	34	40	9	10	31	16	20	19	7	17	26	4	14	19	4	9	9	11	19	5	6
ENSG00000202031	0	0	1	0	0	0	0	0	0	0	0	0	0	0	0	0	0	0	0	0	0	0	0	0	0	0	0	0	0	0	0	0	0	0	0	0	0	0	0	0	0	0	0	0	0	0	0	0	0
ENSG00000207421	0	0	0	0	0	0	0	0	0	0	0	0	0	0	0	0	0	0	0	0	0	0	0	0	0	0	0	0	0	0	0	0	0	0	0	0	0	0	0	0	0	0	0	0	0	0	0	0	0
ENSG00000281859	0	0	0	0	0	0	0	0	0	0	0	0	0	0	0	0	0	0	0	0	0	0	0	0	0	0	0	0	0	0	0	0	0	0	0	0	0	0	0	0	0	0	0	0	0	0	0	0	0
ENSG00000234093	1	3	0	4	1	1	2	1	1	2	0	4	0	2	4	3	1	2	1	0	3	6	3	7	1	5	2	2	2	0	5	1	1	1	0	5	2	1	3	1	2	5	3	5	1	2	4	2	1
ENSG00000142959	49	0	59	58	170	98	87	69	111	72	9	8	5	10	9	23	10	19	53	43	60	35	20	47	27	20	15	24	19	17	43	39	61	16	32	40	63	35	57	89	57	20	21	18	333	468	352	35	31
ENSG00000173846	5431	1166	382	283	626	574	313	308	448	307	248	167	294	208	2578	1349	1706	1417	4225	4392	205	212	174	230	159	119	178	206	214	274	177	169	223	147	231	229	165	226	158	166	419	146	227	159	875	1743	1318	515	323
ENSG00000117425	93	19	90	82	100	92	82	65	76	55	84	97	247	150	39	43	23	37	41	32	103	78	76	81	114	75	57	98	81	77	69	110	115	75	100	105	91	108	95	62	204	113	123	80	63	121	97	122	73
ENSG00000202444	0	0	0	0	0	0	0	0	0	0	0	0	0	0	0	0	0	0	0	0	0	0	0	0	0	0	0	0	0	0	0	0	0	0	0	0	0	0	0	0	0	0	0	0	0	0	0	0	0
ENSG00000226499	17	1	9	5	8	4	6	2	8	11	3	5	3	13	0	0	1	3	7	8	8	3	1	0	5	1	1	4	4	4	4	8	3	1	7	3	11	1	2	4	6	3	2	3	1	0	9	1	6
ENSG00000070785	249	184	425	416	500	461	440	512	340	321	481	354	344	338	241	221	119	248	254	457	428	424	414	493	504	481	528	571	631	604	518	405	545	517	384	395	385	325	375	328	348	567	402	473	351	424	319	415	400
ENSG00000253039	0	0	0	0	0	0	0	0	3	0	0	0	0	1	0	0	0	0	0	0	0	0	0	0	0	0	0	2	0	2	0	1	0	0	1	0	0	0	0	0	0	0	0	0	0	0	0	1	0
ENSG00000229815	0	0	0	0	0	0	0	0	0	0	0	0	0	0	0	0	0	1	0	0	0	0	0	0	1	0	0	0	0	0	0	0	0	0	0	0	0	0	0	4	0	0	3	0	0	0	0	0	0
ENSG00000232369	1	0	0	0	0	2	0	2	2	0	2	2	1	1	0	0	0	0	0	0	3	1	0	1	1	0	2	2	1	0	0	0	1	1	0	1	4	1	1	1	1	0	1	2	0	0	0	0	0
ENSG00000268949	0	2	1	0	0	2	0	4	0	0	2	5	6	0	0	0	0	1	0	0	1	3	1	1	2	1	0	1	4	1	2	4	0	1	0	5	2	0	12	2	2	0	0	0	0	0	0	6	2
ENSG00000126107	2243	261	1148	1218	1643	1459	1156	974	1147	749	1031	764	1214	954	757	674	555	649	1925	1740	1207	1398	1108	1262	1205	885	945	1020	1491	1324	529	1177	1333	1099	1191	1059	1211	1168	1216	1049	1035	778	812	936	2237	2387	1943	1089	1013
ENSG00000126088	2070	569	1600	1662	1866	1756	1528	1662	1606	1221	1255	940	1416	1290	376	299	246	374	1655	2007	1584	1677	1276	1769	1664	1487	1422	1635	2072	1967	2377	1722	2043	1734	1949	1634	1440	1427	1716	1531	2035	1416	969	1259	2274	2475	1816	1589	1404
ENSG00000234315	0	0	0	0	0	0	2	1	0	0	0	1	0	0	0	0	0	0	0	1	0	0	0	0	0	0	0	0	3	0	0	0	0	0	0	1	0	0	0	0	0	0	0	0	0	0	0	0	1
ENSG00000162408	434	58	696	639	738	608	756	612	663	622	832	717	719	583	302	341	327	351	335	265	802	765	608	546	693	495	419	633	802	679	585	734	707	453	608	597	525	574	783	612	464	307	361	425	685	830	539	504	698
ENSG00000229519	0	34	4	4	0	13	15	0	1	9	0	2	1	6	3	2	1	0	0	2	3	9	12	2	9	7	1	3	4	3	1	1	5	0	5	7	0	2	5	3	0	1	1	3	1	6	1	2	12
ENSG00000173662	14	18	2	3	2	2	1	0	0	0	0	5	0	0	0	0	3	1	6	8	2	4	2	0	0	2	0	0	0	1	1	0	1	0	3	2	0	0	2	1	0	0	0	0	0	3	1	1	4
ENSG00000204859	1419	207	1689	1806	2390	1782	2570	2143	2144	1740	1502	1294	1389	1149	574	366	354	358	817	602	2065	2193	1260	1329	1693	1093	1055	1446	2100	1998	1965	1706	1798	1063	1898	1730	1565	1880	2146	1951	1687	1171	1176	1312	2407	2868	2078	2186	2459
ENSG00000288629	0	0	0	0	0	0	0	0	0	0	0	0	0	0	0	0	0	0	0	0	0	0	0	0	0	0	0	0	0	0	0	0	0	0	0	0	0	0	0	0	0	0	0	0	0	0	0	0	0
ENSG00000230735	0	0	0	1	0	3	0	0	2	0	0	0	0	1	0	0	0	0	0	0	7	0	0	0	0	4	1	0	0	0	1	3	0	0	0	0	0	0	12	4	0	0	0	0	0	1	1	0	1
ENSG00000171488	675	186	1499	1357	1608	1199	1232	1034	1300	1109	1393	1437	1341	1233	508	741	516	724	706	1064	2220	2011	2041	2637	1458	1375	1677	1335	1746	1589	1131	1920	1984	1554	1492	1310	2171	1761	2563	1876	871	1619	1539	1906	2188	2899	2109	2537	3834
ENSG00000226394	0	0	1	0	0	0	0	0	0	0	0	0	0	1	0	0	0	0	0	0	3	4	0	0	2	2	0	0	2	0	0	4	0	0	0	0	0	0	7	0	0	0	2	0	0	0	0	2	4
ENSG00000237200	1	0	12	2	5	6	1	4	5	5	1	2	3	0	17	47	7	15	1	5	2	4	9	1	7	4	6	1	4	0	0	7	3	1	0	9	6	11	5	3	4	4	12	14	6	8	5	12	5
ENSG00000070886	7	1	2	0	0	0	2	0	0	0	0	1	6	15	0	2	0	0	2	0	0	0	0	0	0	0	3	0	0	0	0	0	2	3	5	3	0	2	2	0	3	3	0	1	0	4	1	1	0
ENSG00000276835	0	0	0	0	0	0	0	0	0	0	0	0	0	0	0	0	0	0	0	0	0	0	0	0	0	0	0	0	0	0	0	0	0	0	0	0	0	0	0	0	0	0	0	0	0	0	0	0	0
ENSG00000265422	0	0	0	0	0	0	0	0	0	0	0	0	0	0	0	0	0	0	0	0	0	0	0	0	0	0	0	0	0	0	0	0	0	0	0	0	0	0	0	0	0	0	0	0	0	0	0	0	0
ENSG00000223776	3	0	0	3	4	4	6	4	6	4	10	2	18	18	3	0	0	0	4	0	9	8	3	12	1	0	6	3	8	11	2	10	2	1	5	5	1	7	8	7	4	3	7	3	6	6	4	3	7
ENSG00000273058	38	1	52	67	117	68	95	69	72	41	80	34	87	68	11	10	18	14	13	27	57	84	28	29	107	47	49	86	86	92	45	52	69	34	86	66	42	50	71	52	70	32	16	24	75	49	58	49	74
ENSG00000230325	19	0	16	4	12	2	7	9	5	13	3	3	9	16	17	34	9	25	7	1	11	23	17	20	7	14	17	9	7	13	4	7	18	10	3	16	21	6	15	4	3	10	27	19	10	20	8	16	13
ENSG00000119285	473	109	1289	1162	1132	868	723	768	820	595	800	783	616	655	768	1038	454	834	465	312	1557	1767	1469	1353	1189	948	1131	1203	1621	1315	256	921	1259	785	1009	863	1140	1148	1338	882	698	812	992	1153	1091	1182	934	1428	1882
ENSG00000226498	0	3	0	0	1	0	0	0	0	1	0	0	0	0	0	0	1	0	0	0	0	9	1	1	0	0	0	4	3	1	0	2	1	1	0	0	0	1	0	5	2	2	1	0	0	1	1	2	3
ENSG00000237991	47	66	42	34	38	44	65	50	42	48	36	21	65	62	120	51	75	94	28	54	51	56	35	104	69	84	63	74	96	86	86	54	72	88	79	66	57	40	75	74	109	123	45	64	49	37	30	65	40
ENSG00000244020	0	0	0	0	0	0	1	0	0	0	2	0	1	0	0	0	2	2	0	0	0	0	0	0	0	0	0	0	0	0	0	0	1	0	0	0	1	1	0	0	0	0	0	0	0	0	0	0	0
ENSG00000288099	0	0	0	0	0	0	0	0	0	0	0	0	0	0	0	0	0	0	0	0	0	0	0	0	0	0	0	0	0	0	0	0	0	0	0	0	0	0	0	0	0	0	0	0	0	0	0	0	0
ENSG00000225886	0	0	20	13	48	27	19	11	37	3	9	30	7	8	5	1	0	0	0	0	11	13	0	1	7	0	0	1	13	8	1	4	4	2	9	0	5	5	19	8	5	0	4	3	4	0	3	3	5
ENSG00000206767	2	0	0	0	0	0	0	0	0	0	0	0	0	0	0	0	0	0	0	0	0	0	0	0	0	0	0	0	0	0	0	0	0	0	0	0	0	0	0	0	0	0	0	0	0	0	0	0	0
ENSG00000226662	0	9	0	0	0	0	0	0	0	0	0	0	0	0	0	0	1	0	0	0	0	0	0	0	0	0	0	0	0	0	0	0	0	0	0	0	0	0	0	0	0	0	0	0	0	0	0	0	0
ENSG00000207095	0	0	0	0	0	0	0	0	0	0	0	0	0	0	0	0	0	0	0	0	0	0	0	0	0	0	0	0	0	0	0	0	0	0	0	0	0	0	0	0	0	0	0	0	0	0	0	0	0
ENSG00000287244	0	0	0	0	0	0	0	0	0	0	0	0	0	0	0	0	0	0	0	6	0	0	0	0	0	0	0	0	0	0	0	0	0	0	1	0	0	0	0	0	0	0	0	0	0	0	0	0	0
ENSG00000231344	5	8	0	0	5	0	4	0	6	0	0	0	0	2	19	4	2	0	0	0	0	0	1	3	0	5	1	0	1	6	0	0	0	0	3	0	4	0	6	0	0	2	2	7	0	4	0	0	0
ENSG00000230833	0	9	1	3	3	0	0	0	0	0	0	0	0	0	0	0	3	0	0	0	0	0	0	0	0	0	0	0	0	0	0	0	1	1	0	0	0	0	0	2	0	0	0	0	0	0	0	1	0
ENSG00000117758	1038	160	1287	1057	3326	2541	661	592	1451	657	645	581	608	578	1083	1109	820	1446	1212	1014	893	933	844	1245	566	806	819	805	833	770	650	900	1134	811	639	584	765	743	847	706	694	921	870	969	2154	2233	1526	852	945
ENSG00000269971	0	0	2	1	1	0	4	0	1	0	0	0	0	0	3	0	0	0	0	3	1	0	2	0	0	0	4	2	0	3	0	1	0	0	0	0	0	6	6	0	1	0	0	0	3	3	5	0	3
ENSG00000270031	7	0	10	0	18	8	7	0	11	12	0	0	1	0	3	7	1	0	0	3	0	4	5	5	1	2	1	1	0	2	3	4	4	2	9	4	0	7	6	0	1	2	3	10	2	6	8	2	4
ENSG00000223062	0	0	0	0	0	0	0	0	0	0	0	0	0	0	0	0	0	0	0	0	0	0	0	0	0	0	0	0	0	0	0	0	0	0	0	0	0	3	0	0	0	0	0	0	1	0	0	0	1
ENSG00000286433	0	0	2	1	0	2	0	5	0	0	0	0	0	0	0	0	0	2	0	0	1	0	0	0	0	0	0	7	0	2	0	0	0	0	0	0	0	2	0	4	0	0	0	0	1	1	1	1	0
ENSG00000117751	663	107	870	900	1229	952	966	859	924	802	955	979	695	679	521	473	373	737	555	518	997	1046	828	1279	772	759	890	854	1017	1042	737	841	976	880	801	686	968	795	1130	846	584	782	561	738	966	931	632	608	722
ENSG00000252947	0	0	0	0	4	0	0	0	1	0	0	0	0	0	0	0	1	0	0	0	0	5	0	0	0	0	0	2	0	0	0	0	0	0	0	0	0	0	0	0	0	0	0	0	1	0	2	2	0
ENSG00000130775	1815	478	3268	3248	3760	3721	1796	1766	2241	1474	1966	1433	2551	2289	2986	1515	1868	2179	1330	701	1967	2176	1783	1891	1354	1279	1039	1526	2147	1951	1148	1459	1539	1260	2117	1623	1475	1628	1748	1668	1468	1238	1116	1466	4555	5671	4385	1948	2087
ENSG00000117748	545	446	990	903	1119	936	1267	1201	831	805	1203	941	500	354	709	416	510	759	546	741	925	1113	1012	1178	1021	1053	980	947	1269	1195	1086	922	1277	1115	727	537	629	764	747	608	354	820	535	728	975	728	535	506	724
ENSG00000223643	0	0	0	0	0	0	0	0	0	0	0	0	0	0	0	0	0	0	0	0	0	0	0	0	0	0	6	0	0	0	0	0	0	0	0	0	0	0	0	0	0	0	0	0	1	0	0	0	0
ENSG00000230239	0	0	0	0	0	0	0	0	0	0	0	2	0	0	0	0	0	0	0	0	0	0	0	0	0	0	0	0	0	0	0	0	0	0	0	0	0	0	0	0	0	0	0	0	0	0	0	0	0
ENSG00000263811	0	0	0	0	0	0	0	0	0	0	0	0	0	0	0	0	0	0	0	0	0	0	0	0	0	0	0	0	0	0	0	0	0	0	0	0	0	0	0	0	0	0	0	0	0	0	0	0	0
ENSG00000277234	0	0	0	0	0	0	0	0	0	0	0	0	0	0	0	0	0	0	0	0	0	0	0	0	0	0	0	0	0	0	0	0	0	0	0	0	0	0	0	0	0	0	0	0	0	0	0	0	0
ENSG00000235241	0	0	0	0	0	0	0	0	0	0	0	0	0	0	0	0	0	0	0	0	0	0	0	0	0	0	0	0	0	0	0	0	0	0	0	0	0	0	0	0	0	0	0	0	0	0	0	0	0
ENSG00000207005	84	599	14	5	16	6	9	15	13	6	13	8	5	13	16	2	11	30	17	72	0	0	4	3	4	35	0	2	7	4	13	5	9	15	9	45	8	2	8	2	13	13	6	4	36	41	38	25	30
ENSG00000272426	0	0	1	3	5	3	0	0	5	0	0	6	9	0	0	6	2	0	4	7	0	2	0	0	0	0	0	0	0	0	4	0	1	0	0	0	1	0	3	4	4	5	0	1	0	4	3	2	4
ENSG00000117122	1	14	1	0	0	1	1	4	5	2	0	4	0	2	1	0	0	1	0	0	3	4	3	2	9	0	0	1	0	5	4	1	1	1	1	4	2	3	5	1	8	0	1	2	0	1	0	2	0
ENSG00000286898	0	0	0	0	0	0	0	0	0	0	0	0	0	0	0	0	0	0	0	0	0	0	0	0	0	0	0	0	0	0	0	0	0	0	0	0	0	0	0	0	0	0	0	0	0	0	0	0	0
ENSG00000226526	0	0	0	1	0	0	1	0	0	0	0	0	0	0	0	0	0	0	0	0	0	0	0	0	0	0	0	0	0	0	0	0	0	0	0	0	0	0	1	0	0	0	0	0	0	0	0	0	0
ENSG00000159363	1225	145	711	664	364	408	887	887	622	519	1127	837	1201	840	283	263	236	229	1069	1050	858	895	593	801	920	801	669	652	844	886	885	908	1073	791	1042	826	854	924	818	765	1014	766	552	769	1046	1504	1138	1076	762
ENSG00000117115	1	17	338	380	143	115	172	114	122	132	712	396	1129	979	218	66	209	66	4	0	501	639	283	481	107	186	258	130	299	269	174	182	236	163	182	234	283	355	384	410	292	304	373	329	131	73	82	400	406
ENSG00000204362	0	0	0	1	5	0	2	0	1	6	3	7	6	0	0	0	0	0	0	0	6	3	2	6	1	2	0	0	1	0	0	10	2	0	1	0	2	6	1	4	0	0	11	5	2	3	0	0	3
ENSG00000282843	0	0	0	0	0	0	0	0	0	0	0	0	0	0	0	0	0	0	0	0	0	0	0	0	0	0	0	0	0	0	0	0	0	0	0	0	0	0	0	0	0	0	0	0	0	0	0	0	0
ENSG00000142623	9	2	6	16	32	9	1	2	14	4	3	2	1	2	5	3	6	2	3	6	7	6	4	6	2	2	1	3	0	0	3	3	2	4	5	2	4	6	3	20	17	2	10	6	15	24	27	10	4
ENSG00000142619	0	23	0	0	1	4	0	0	0	0	0	0	0	0	1	0	0	0	0	0	0	0	0	0	0	0	0	0	0	0	0	0	0	0	0	0	0	0	0	0	1	0	0	0	0	1	0	0	1
ENSG00000266634	0	0	0	0	0	0	0	0	0	0	0	0	0	0	0	0	0	0	0	0	0	0	0	0	0	0	0	0	0	0	0	0	0	0	0	0	0	0	0	0	0	0	0	0	0	0	0	0	0
ENSG00000199459	0	0	0	0	0	0	0	0	0	0	0	0	0	0	0	0	0	0	0	0	0	0	0	0	0	0	0	0	0	0	0	0	0	0	0	0	0	0	0	0	0	0	0	0	0	0	0	0	0
ENSG00000273264	0	0	0	0	0	0	0	0	1	0	0	1	0	0	0	0	0	0	0	1	0	0	0	0	0	0	0	2	0	0	1	0	0	0	0	0	0	0	0	0	0	0	0	0	0	0	0	0	0
ENSG00000282057	0	13	2	0	0	0	0	0	0	0	0	0	0	0	0	0	0	0	0	0	0	0	0	0	0	0	0	0	0	0	0	0	0	0	0	1	0	0	0	0	0	0	0	3	0	2	0	0	0
ENSG00000272691	0	0	1	1	0	0	7	0	0	0	0	0	0	0	0	0	0	0	0	0	0	5	0	0	2	0	0	3	5	3	0	0	2	0	2	0	1	1	0	1	0	1	1	0	0	0	2	0	2
ENSG00000199934	0	0	0	0	0	0	0	0	0	0	0	0	0	0	0	0	0	0	0	0	0	0	0	0	0	0	0	0	0	0	0	0	0	0	0	0	1	0	0	0	0	0	3	1	0	0	0	0	0
ENSG00000230285	0	0	0	0	1	0	0	0	1	0	0	0	0	0	0	0	1	0	0	0	0	0	0	0	0	0	0	0	0	0	0	0	0	0	0	0	0	3	0	0	0	2	0	0	1	2	0	2	1
ENSG00000142871	34	34	7	6	24	18	24	19	19	24	14	40	2	11	21	2	5	6	76	71	8	14	3	13	16	9	8	23	15	7	1	5	15	6	27	45	2	8	21	5	2	3	7	11	11	10	13	9	15
ENSG00000226643	0	0	0	0	0	0	0	0	0	0	0	0	0	0	0	0	0	0	2	7	0	0	0	0	0	0	0	0	0	0	1	0	0	0	0	3	0	0	0	0	0	0	0	0	0	0	1	0	0
ENSG00000234419	7	0	25	3	23	21	25	3	12	3	13	10	17	15	0	21	2	5	4	0	15	36	15	13	26	18	13	8	14	6	0	11	13	8	11	4	12	16	22	8	6	2	10	21	15	18	10	11	10
ENSG00000276997	5	0	34	28	52	35	53	27	39	53	14	37	39	20	23	18	27	35	4	1	61	51	32	25	31	26	16	19	42	28	2	29	21	13	25	11	18	26	23	23	6	12	30	20	35	53	27	46	39
ENSG00000222399	0	0	0	0	0	0	0	0	0	0	0	0	0	0	0	0	0	0	0	0	1	0	0	0	0	0	0	0	0	0	0	0	0	0	0	0	0	0	0	0	0	0	0	0	0	0	0	0	0
ENSG00000267305	2	0	7	2	4	5	2	2	2	0	1	1	0	0	1	3	2	0	0	0	1	0	0	2	0	3	3	0	5	1	0	3	0	1	2	0	0	4	2	0	0	0	7	0	5	1	6	0	2
ENSG00000143512	4	4	3	2	2	1	7	3	5	7	5	4	8	2	4	2	3	3	3	0	1	2	1	0	1	3	0	3	7	10	3	3	4	7	4	5	0	5	2	12	3	0	0	4	11	7	5	6	6
ENSG00000143498	144	69	147	92	148	128	137	138	146	137	136	109	91	98	173	186	157	320	136	121	206	202	175	181	142	80	139	120	201	150	135	135	139	118	143	139	178	164	162	86	91	99	122	143	113	207	142	128	188
ENSG00000225265	0	24	11	15	9	3	22	9	3	26	7	4	10	8	0	10	7	12	0	8	5	6	5	4	1	4	4	6	13	4	9	5	10	2	22	1	7	8	8	14	5	9	10	1	4	15	12	6	9
ENSG00000154305	1331	207	1446	1140	1895	1615	1074	877	1357	956	1201	1087	1806	1738	1409	1771	1509	1707	1383	1283	1426	1421	1335	1522	1084	977	1190	986	1394	1252	601	1224	1319	943	1221	1275	1250	1249	1421	1004	1160	1219	1476	1530	2286	3519	2979	2199	2174
ENSG00000229399	2	16	10	0	0	0	0	0	0	0	2	1	0	1	19	14	15	1	0	8	0	6	0	0	0	0	0	0	0	3	0	0	0	0	0	0	0	0	0	1	0	0	0	5	1	4	10	0	6
ENSG00000272750	22	0	31	53	60	45	27	16	47	14	60	35	43	40	57	62	64	54	38	21	42	45	21	25	15	16	36	31	27	26	28	32	24	38	66	35	14	18	38	20	40	42	38	25	32	43	51	27	31
ENSG00000186063	1478	561	708	619	1233	1047	949	943	875	735	861	842	657	598	659	682	484	915	1293	1594	771	746	675	982	519	583	708	565	692	711	572	647	729	652	627	581	665	638	733	516	644	834	655	671	1090	1061	810	569	517
ENSG00000162819	1568	480	1468	1376	2581	2176	1754	1494	1869	1629	1304	1160	1333	1204	1570	1665	1660	1922	1280	1422	1671	1436	1640	2015	1243	1144	1321	1118	1628	1479	1290	1321	1415	1293	1462	1449	1383	1367	1781	1230	1071	1365	1214	1393	2026	2233	1849	1434	1622
ENSG00000287684	0	0	0	0	0	3	0	0	0	0	0	0	0	0	0	0	0	0	1	0	0	1	0	3	1	0	0	0	1	0	0	7	0	0	0	0	1	2	0	0	1	1	0	0	1	0	1	0	3
ENSG00000234523	0	0	0	1	0	0	0	2	0	2	3	0	0	1	0	0	0	0	2	0	0	0	0	0	0	0	0	0	1	0	0	4	0	0	0	0	0	0	0	0	0	0	0	0	1	3	1	0	0
ENSG00000287338	1	0	0	7	0	1	0	0	3	0	9	7	32	29	26	15	11	20	5	0	3	1	2	2	3	3	1	1	1	0	4	0	2	3	14	3	3	4	0	0	10	1	8	1	0	4	3	3	6
ENSG00000187554	18	0	24	46	4	11	36	18	17	28	151	98	356	277	198	278	88	238	14	27	87	74	93	122	62	113	126	103	40	39	41	100	180	125	74	104	63	81	31	42	149	65	164	112	20	36	32	107	93
ENSG00000236846	0	0	0	0	0	0	0	0	0	0	0	0	0	0	0	0	0	0	0	0	0	0	0	4	0	0	0	0	0	0	0	0	0	0	0	0	0	0	0	1	0	0	0	0	0	0	0	0	0
ENSG00000226601	0	0	0	0	0	0	0	0	0	0	3	0	0	0	0	0	0	0	0	0	0	0	0	0	0	0	0	0	0	0	0	0	0	0	0	0	0	0	0	0	0	0	0	0	0	0	0	0	0
ENSG00000164010	439	332	1155	1026	1573	1020	2072	1545	1421	1300	1502	1453	1459	1191	791	790	627	1047	440	237	1874	2216	1448	1825	1261	881	1044	859	1558	1432	940	1523	1429	1070	958	836	1627	1556	2334	1564	1087	855	976	1162	1303	1209	883	1332	1939
ENSG00000164011	802	259	1040	1151	1273	934	1267	1235	1131	1196	1212	857	1364	1251	366	380	265	396	573	613	1329	1304	1023	1171	976	935	874	1000	1288	1142	1292	1074	1253	956	1222	1056	1242	1300	1241	1266	1114	920	930	1073	1228	1423	1123	1242	1296
ENSG00000233708	1	0	7	13	5	8	2	6	2	1	5	3	6	0	12	14	4	21	2	6	18	5	6	7	3	6	15	10	11	2	14	27	31	8	18	11	4	16	7	16	52	32	26	15	6	20	17	31	15
ENSG00000237090	0	5	2	0	1	0	0	1	3	1	0	1	0	0	1	0	4	0	0	0	2	0	4	1	0	0	0	2	0	0	0	3	1	0	0	3	0	1	4	4	0	0	3	2	0	1	0	0	0
ENSG00000225099	4	0	19	3	17	12	3	3	7	3	3	8	4	7	7	7	3	21	2	4	2	5	8	5	8	4	20	4	6	8	6	11	16	18	10	4	4	7	9	6	8	4	4	6	5	4	13	8	5
ENSG00000284138	0	0	0	0	3	2	3	4	7	3	0	1	2	1	45	0	21	0	0	0	1	6	4	0	4	2	0	2	1	0	0	0	0	0	2	0	4	1	6	5	0	0	0	3	6	4	2	1	3
ENSG00000283973	1	0	0	1	3	8	1	1	5	5	1	3	2	1	0	1	3	0	0	0	5	5	16	3	0	1	1	0	0	0	0	0	4	2	0	1	0	2	21	1	0	0	0	3	3	6	3	2	0
ENSG00000207256	0	0	2	1	3	0	0	0	0	5	1	0	0	2	1	0	7	1	0	0	1	1	4	0	0	0	0	0	0	0	0	0	1	0	0	0	0	0	0	3	0	0	2	0	0	0	0	0	0
ENSG00000283136	0	0	0	0	0	0	0	0	0	0	0	0	0	0	0	0	0	0	0	0	0	0	0	0	0	0	0	0	0	0	0	0	0	0	0	0	0	0	0	0	0	0	0	0	0	0	0	0	0
ENSG00000277513	0	0	0	0	0	0	0	0	0	0	0	0	0	0	0	0	0	0	0	0	0	0	0	0	0	0	0	0	0	0	0	0	0	0	0	0	0	0	0	0	0	0	0	0	0	0	0	0	0
ENSG00000154309	724	154	121	127	218	224	227	151	202	198	212	189	146	134	67	30	74	31	786	746	78	88	77	94	141	101	88	137	89	120	48	77	93	78	132	101	113	100	90	70	88	45	36	79	316	729	593	120	145
ENSG00000226967	0	0	0	0	0	0	0	1	0	0	0	0	0	0	0	0	0	0	0	0	0	0	0	0	0	0	0	0	0	0	2	0	0	0	0	0	0	0	0	0	0	0	0	0	0	0	0	0	0
ENSG00000231407	1	0	0	0	4	0	0	0	1	0	1	2	2	6	0	0	0	2	0	2	1	0	0	2	1	0	0	2	0	0	0	0	0	2	0	0	2	0	0	3	0	0	0	0	1	1	4	0	4
ENSG00000229570	1	1	0	1	1	0	0	0	0	0	1	0	0	0	0	0	1	0	1	0	1	0	0	1	0	0	0	1	1	0	0	0	0	0	0	1	0	0	0	1	2	2	0	0	0	1	0	0	0
ENSG00000203857	0	0	0	0	0	0	0	0	0	0	0	0	0	3	0	0	0	0	0	0	0	0	0	0	0	0	0	0	0	1	0	0	0	0	0	0	0	0	1	0	0	0	0	1	1	0	0	0	0
ENSG00000226443	3	1	4	3	10	3	7	3	2	6	2	6	0	9	0	0	3	0	27	10	2	1	4	0	0	0	0	0	2	1	1	1	0	0	0	0	1	1	5	4	0	0	0	0	4	0	0	0	3
ENSG00000249798	0	0	0	0	1	0	1	0	0	0	0	0	0	1	0	1	0	0	0	0	0	0	0	6	0	0	2	0	0	0	0	0	0	0	0	0	0	2	0	0	0	0	0	0	0	0	0	0	0
ENSG00000239873	1	0	1	1	2	0	7	0	0	4	1	0	0	0	0	0	0	3	0	0	0	0	0	2	0	0	0	0	0	0	0	1	5	0	0	0	1	2	0	0	0	0	0	0	1	0	0	1	0
ENSG00000203855	7	0	0	3	1	0	0	0	6	0	0	0	0	4	0	5	1	4	11	0	0	0	3	2	0	0	1	0	0	1	0	0	0	0	0	0	0	0	0	0	0	0	0	0	0	0	0	1	0
ENSG00000240244	8	0	0	1	9	5	2	0	1	0	7	0	4	0	0	0	1	0	28	7	0	0	0	0	5	0	0	0	6	0	0	1	0	2	1	2	0	0	0	0	0	0	0	0	1	5	5	0	0
ENSG00000260941	873	20	91	100	388	290	22	25	121	20	45	22	130	85	102	179	93	98	1159	1037	34	26	4	19	21	11	15	30	15	17	7	28	49	14	70	72	21	23	8	20	182	31	61	15	147	248	197	13	8
ENSG00000198857	37	0	21	8	70	46	3	0	13	4	3	4	3	28	14	52	15	33	59	20	5	10	1	2	0	2	2	4	0	8	2	0	0	0	5	2	0	0	7	0	2	0	10	5	17	27	20	0	1
ENSG00000143067	1229	215	258	186	656	492	297	272	444	278	164	151	187	172	1490	1270	1012	1368	1566	1774	194	157	204	197	128	126	153	105	165	117	61	132	149	137	155	156	127	132	116	121	169	172	211	147	1169	2333	1659	330	137
ENSG00000134240	0	19	2	0	1	1	0	0	0	1	0	0	0	0	1	1	0	1	0	3	0	0	4	1	1	1	1	0	0	0	0	0	0	0	0	0	0	0	0	0	0	0	2	2	0	0	2	0	1
ENSG00000134193	1	5	0	1	0	0	0	0	0	0	0	8	0	0	0	0	1	1	1	1	0	0	0	0	0	0	0	2	2	0	0	0	1	0	0	0	2	2	0	0	0	0	1	0	4	2	2	0	0
ENSG00000215864	2	0	0	0	0	0	0	0	1	0	0	0	0	0	0	0	0	0	0	0	0	0	0	0	0	2	0	0	0	0	0	0	0	0	0	0	0	0	0	0	0	0	0	0	2	0	0	0	0
ENSG00000227205	0	0	0	0	0	0	0	0	0	0	0	0	0	0	0	0	0	1	0	1	0	0	0	0	0	0	0	0	0	0	0	0	0	0	0	0	0	0	0	0	0	0	0	0	0	0	0	0	0
ENSG00000226446	0	0	0	0	0	0	0	0	0	0	0	0	0	0	0	0	0	0	0	0	0	0	0	0	0	0	0	0	0	0	0	0	0	0	0	0	0	0	0	0	0	0	0	0	0	0	0	2	0
ENSG00000134249	0	2	1	0	0	0	0	0	0	0	0	0	0	0	0	0	2	0	0	0	0	0	0	0	0	0	0	0	1	0	0	0	0	0	0	0	0	0	0	0	0	0	0	0	0	0	0	0	0
ENSG00000092621	5002	2437	2327	1955	1343	1747	4519	4191	3531	4589	7517	6156	6307	5070	3438	3531	2102	5589	7694	7934	2158	2290	2320	3406	7580	6511	4801	7429	6264	5927	5017	3873	4713	3861	7394	7294	2646	2640	2406	1998	9485	4844	4131	3046	1514	9045	7076	6730	1749
ENSG00000027644	5	4	19	8	8	10	11	3	4	5	17	16	2	4	3	0	1	0	19	1	3	5	4	1	10	12	6	13	3	5	1	6	7	2	8	8	3	9	3	3	3	2	4	4	10	21	31	0	4
ENSG00000241992	0	0	0	0	0	0	0	0	0	0	0	0	0	0	0	0	0	0	0	0	0	0	0	0	0	0	0	0	0	1	0	0	0	0	0	0	0	0	0	0	0	0	0	0	0	0	0	0	0
ENSG00000234226	0	0	0	0	0	0	0	0	0	0	0	0	0	0	0	0	0	0	0	0	0	0	0	0	0	0	0	0	0	0	0	0	0	0	0	0	0	0	0	0	0	0	0	0	0	0	0	0	0
ENSG00000137970	1281	1613	1679	1667	1419	1271	1438	1614	1397	1371	1946	1285	1938	1769	3387	1987	2181	3164	908	1447	3111	3131	2171	3840	1805	2263	2523	2441	3183	2648	3470	2476	2766	2437	2712	2794	2660	2552	3402	2757	4005	4928	2520	2952	1212	1693	1298	2265	1526
ENSG00000223229	0	0	0	0	0	0	0	0	0	0	0	0	0	0	0	0	0	0	0	0	0	0	1	0	0	0	0	0	0	0	0	0	0	0	0	0	0	0	0	0	0	0	0	0	0	0	0	0	0
ENSG00000285698	0	0	0	0	0	1	0	1	1	0	0	0	0	0	0	0	0	0	0	0	0	0	0	0	0	0	0	0	0	0	0	0	0	0	0	0	0	0	0	0	0	0	0	0	0	3	0	1	0
ENSG00000228035	0	0	0	0	4	7	0	1	0	0	0	0	0	1	0	0	0	0	0	0	0	0	0	0	0	0	0	0	0	0	0	0	0	0	0	3	0	0	0	0	2	0	0	0	0	0	1	0	0
ENSG00000287103	0	0	0	0	0	0	0	0	0	0	0	0	0	0	0	0	0	0	0	0	0	0	0	0	0	0	0	0	0	0	0	0	0	0	0	0	0	0	0	0	0	0	0	0	0	0	0	0	0
ENSG00000226973	0	0	0	0	0	0	0	0	7	0	0	0	0	0	0	0	0	0	0	0	0	0	0	0	0	0	0	0	0	0	0	0	0	0	0	0	0	0	0	0	0	0	0	0	0	0	0	0	0
ENSG00000274468	0	0	0	0	0	0	0	0	0	0	0	0	0	0	0	0	0	0	0	0	0	0	0	0	0	0	0	0	0	0	0	0	0	0	0	0	0	0	0	0	0	0	0	0	0	0	0	0	0
ENSG00000130764	1266	167	1207	1266	1521	1368	1391	1349	1217	1054	1149	1086	1115	1000	562	562	439	805	888	662	1448	1435	925	1478	1452	1258	1067	1291	1559	1286	1180	1259	1300	1066	1174	1140	1321	1306	1375	1237	1085	935	844	1015	1641	1583	1153	1095	1350
ENSG00000266075	8	0	14	4	15	7	24	5	7	5	3	2	4	4	12	6	4	3	13	3	9	17	16	17	27	1	13	14	7	16	10	28	23	10	6	13	21	13	32	7	7	2	6	8	8	10	11	8	9
ENSG00000272153	63	0	46	82	80	52	95	60	69	49	34	52	62	39	24	29	22	29	33	44	69	100	50	43	75	49	32	74	79	70	68	61	66	50	95	78	58	67	99	100	42	31	35	35	112	89	63	41	96
ENSG00000230026	1	0	0	0	2	4	0	0	0	1	1	0	0	1	0	0	0	3	0	8	0	3	4	0	0	2	2	0	1	1	0	3	1	1	0	0	2	3	0	2	7	2	6	0	2	2	2	0	1
ENSG00000285177	0	0	1	0	0	0	0	1	0	0	0	6	0	0	0	0	1	0	2	0	1	0	0	0	4	0	0	0	4	0	0	0	7	0	0	2	3	0	0	2	0	0	0	0	1	3	1	2	3
ENSG00000284770	168	42	87	102	83	102	146	125	172	119	84	102	147	81	209	199	147	149	176	115	172	136	133	65	143	82	101	112	131	105	71	180	191	75	113	97	112	104	142	111	79	63	112	87	134	197	169	140	223
ENSG00000229795	0	0	0	2	0	0	0	0	0	0	0	0	0	0	0	2	0	1	0	0	0	5	0	0	0	0	0	0	0	1	0	0	1	1	0	0	0	1	0	0	0	0	0	3	0	1	2	0	0
ENSG00000238236	1	0	0	0	0	0	0	0	0	0	0	0	0	0	0	0	0	0	0	0	0	0	1	0	0	0	0	0	0	0	0	0	0	0	0	0	0	0	0	0	0	0	0	0	0	0	0	0	0
ENSG00000235638	0	0	0	0	0	0	0	0	0	0	0	0	0	0	0	0	0	0	0	0	0	0	0	0	0	0	0	0	0	0	0	0	0	0	0	0	0	0	0	0	0	0	0	0	0	0	0	0	0
ENSG00000231199	0	0	0	0	0	0	0	0	1	0	0	0	0	0	0	0	0	0	0	0	0	0	0	0	0	1	0	0	0	0	0	0	0	0	0	0	0	0	0	0	1	0	0	0	0	0	0	0	0
[truncated: 60,701 more rows]
[truncated: 4 more columns]
